# Supplementary material for: Exploring Pathogenic Genes in Frozen Shoulder through weighted gene co-expression network analysis and Mendelian Randomization
Source: Int J Med Sci. 2024 Oct 21;21(14):2745–58. doi: 10.7150/ijms.98505 (PMC11539380; doi:10.7150/ijms.98505)
Supplement: Supplementary file 2 — Supplementary tables 2-5. [file ijmsv21p2745s2.zip]

Archive with 4 entries (4 files):
- Supplementary Table 2.xlsx
- Supplementary Table 3.xlsx
- Supplementary Table 4.xlsx
- Supplementary Table 5.xlsx
