# Supplementary material for: Exploring Pathogenic Genes in Frozen Shoulder through weighted gene co-expression network analysis and Mendelian Randomization
Source: Int J Med Sci. 2024 Oct 21;21(14):2745–58. doi: 10.7150/ijms.98505 (PMC11539380; doi:10.7150/ijms.98505)
Supplement: Supplementary file 2 — Supplementary tables 2-5. [file ijmsv21p2745s2.zip › Supplementary Table 2.xlsx]

## Sheet: Sheet1
Supplementary Table 2. All GO terms of co-expressed genes
ONTOLOGY	ID	Description	GeneRatio	BgRatio	pvalue	p.adjust	qvalue	geneID	Count
BP	GO:0030198	extracellular matrix organization	53/264	318/18903	1.02e-41	1.85e-38	1.49e-38	COL11A1/POSTN/SERPINH1/AEBP1/CCN1/COL1A1/ADAMTS12/ADAMTS14/COL12A1/FLRT2/SMOC2/NID1/PXDN/OLFML2B/MMP2/COL16A1/CTSK/MMP11/COL1A2/SH3PXD2B/HMCN1/EMILIN1/ADAMTS4/ELN/LOXL2/LAMB1/ADAMTS2/COL5A2/ADAMTS1/EGFLAM/ADAMTS9/KLK4/COL5A1/CRISPLD2/ADAMTSL1/NID2/IL6/ZNF469/MMP14/LOXL1/LOX/COL3A1/MMP16/COL10A1/EGFL6/COL8A1/MMP17/MMP13/CREB3L1/SMOC1/MMP9/MMP23B/SFRP2	53
BP	GO:0043062	extracellular structure organization	53/264	319/18903	1.21e-41	1.85e-38	1.49e-38	COL11A1/POSTN/SERPINH1/AEBP1/CCN1/COL1A1/ADAMTS12/ADAMTS14/COL12A1/FLRT2/SMOC2/NID1/PXDN/OLFML2B/MMP2/COL16A1/CTSK/MMP11/COL1A2/SH3PXD2B/HMCN1/EMILIN1/ADAMTS4/ELN/LOXL2/LAMB1/ADAMTS2/COL5A2/ADAMTS1/EGFLAM/ADAMTS9/KLK4/COL5A1/CRISPLD2/ADAMTSL1/NID2/IL6/ZNF469/MMP14/LOXL1/LOX/COL3A1/MMP16/COL10A1/EGFL6/COL8A1/MMP17/MMP13/CREB3L1/SMOC1/MMP9/MMP23B/SFRP2	53
BP	GO:0045229	external encapsulating structure organization	53/264	321/18903	1.7e-41	1.85e-38	1.49e-38	COL11A1/POSTN/SERPINH1/AEBP1/CCN1/COL1A1/ADAMTS12/ADAMTS14/COL12A1/FLRT2/SMOC2/NID1/PXDN/OLFML2B/MMP2/COL16A1/CTSK/MMP11/COL1A2/SH3PXD2B/HMCN1/EMILIN1/ADAMTS4/ELN/LOXL2/LAMB1/ADAMTS2/COL5A2/ADAMTS1/EGFLAM/ADAMTS9/KLK4/COL5A1/CRISPLD2/ADAMTSL1/NID2/IL6/ZNF469/MMP14/LOXL1/LOX/COL3A1/MMP16/COL10A1/EGFL6/COL8A1/MMP17/MMP13/CREB3L1/SMOC1/MMP9/MMP23B/SFRP2	53
BP	GO:0030199	collagen fibril organization	19/264	64/18903	1.48e-20	1.2e-17	9.71e-18	COL11A1/SERPINH1/AEBP1/COL1A1/ADAMTS12/ADAMTS14/COL12A1/PXDN/MMP11/COL1A2/EMILIN1/LOXL2/ADAMTS2/COL5A2/COL5A1/LOXL1/LOX/COL3A1/SFRP2	19
BP	GO:0032963	collagen metabolic process	20/264	107/18903	3.13e-17	2.04e-14	1.64e-14	SERPINH1/COL1A1/TGFB3/ADAMTS14/MMP2/CTSK/MMP11/COL1A2/EMILIN1/ADAMTS2/COL5A1/IL6/INHBA/MMP14/MMP16/MMP17/MMP13/CREB3L1/MMP9/MMP23B	20
BP	GO:0001503	ossification	34/264	429/18903	2.35e-16	1.27e-13	1.03e-13	COL11A1/CDH11/CCN1/COL1A1/TGFB3/CCN4/CTHRC1/ADAMTS12/LEF1/MMP2/BAMBI/CTSK/COL1A2/MDK/RUNX2/MAPK11/COL5A2/ALPL/IL6/DLX5/MMP14/LOX/MMP16/CCL3/EGR2/MMP13/CREB3L1/SMOC1/MMP9/IGF2/SFRP2/ROR2/ASPN/SPP1	34
BP	GO:0030574	collagen catabolic process	11/264	45/18903	2.14e-11	9.93e-09	8.01e-09	ADAMTS14/MMP2/CTSK/MMP11/ADAMTS2/MMP14/MMP16/MMP17/MMP13/MMP9/MMP23B	11
BP	GO:0001706	endoderm formation	11/264	58/18903	4.08e-10	1.63e-07	1.32e-07	COL11A1/COL12A1/MMP2/LAMB1/COL5A2/COL5A1/INHBA/MMP14/COL8A1/MMP9/DUSP1	11
BP	GO:0031589	cell-substrate adhesion	24/264	369/18903	4.52e-10	1.63e-07	1.32e-07	MAP4K4/EPHB3/CCN1/COL1A1/EPHB1/ADAMTS12/SPRY4/THBS1/NID1/COL16A1/MDK/EMILIN1/LAMB1/EGFLAM/ADAMTS9/NID2/CDKN2A/MMP14/COL3A1/EGFL6/THY1/COL8A1/EDIL3/ITGA10	24
BP	GO:0060348	bone development	19/264	233/18903	7.67e-10	2.5e-07	2.01e-07	SERPINH1/COL1A1/TGFB3/CCN4/ADAMTS12/SH3PXD2B/RUNX2/MAPK11/GPR68/ALPL/LRRC17/DLX5/MMP14/LOX/COL3A1/MMP16/MMP13/SPNS2/SFRP4	19
BP	GO:0035987	endodermal cell differentiation	10/264	49/18903	1.21e-09	3.59e-07	2.89e-07	COL11A1/COL12A1/MMP2/LAMB1/COL5A2/COL5A1/INHBA/MMP14/COL8A1/MMP9	10
BP	GO:0061448	connective tissue development	19/264	274/18903	1.12e-08	3.01e-06	2.43e-06	COL11A1/SERPINH1/CCN1/COL1A1/CCN4/ADAMTS12/CTSK/MDK/SH3PXD2B/RUNX2/LOXL2/COL5A1/LOX/COL3A1/EGR1/CHI3L1/MMP13/GDF7/SFRP2	19
BP	GO:0001649	osteoblast differentiation	18/264	246/18903	1.2e-08	3.01e-06	2.43e-06	CCN1/COL1A1/CCN4/CTHRC1/LEF1/BAMBI/RUNX2/MAPK11/ALPL/IL6/DLX5/LOX/CCL3/CREB3L1/SMOC1/IGF2/SFRP2/SPP1	18
BP	GO:0022617	extracellular matrix disassembly	10/264	62/18903	1.35e-08	3.14e-06	2.54e-06	MMP2/CTSK/MMP11/SH3PXD2B/ADAMTS4/KLK4/IL6/MMP14/MMP13/MMP9	10
BP	GO:0007492	endoderm development	11/264	83/18903	2.13e-08	4.61e-06	3.72e-06	COL11A1/COL12A1/MMP2/LAMB1/COL5A2/COL5A1/INHBA/MMP14/COL8A1/MMP9/DUSP1	11
BP	GO:0001704	formation of primary germ layer	13/264	127/18903	2.65e-08	5.38e-06	4.34e-06	COL11A1/LEF1/COL12A1/MMP2/LAMB1/COL5A2/COL5A1/INHBA/MMP14/COL8A1/MMP9/DUSP1/SFRP2	13
BP	GO:0071711	basement membrane organization	8/264	36/18903	2.81e-08	5.38e-06	4.34e-06	FLRT2/NID1/PXDN/MMP11/HMCN1/LAMB1/NID2/COL3A1	8
BP	GO:0007178	transmembrane receptor protein serine/threonine kinase signaling pathway	22/264	390/18903	3.29e-08	5.94e-06	4.79e-06	CCN1/HTRA3/TGFB3/LRRC32/LEF1/THBS1/BAMBI/COL1A2/GDF11/RUNX2/EMILIN1/FOS/DLX5/INHBA/LOX/COL3A1/EGR1/GDF15/GDF7/SFRP2/SFRP4/ASPN	22
BP	GO:0050900	leukocyte migration	22/264	398/18903	4.71e-08	8.06e-06	6.5e-06	CNN2/CH25H/IL34/CCL8/THBS1/MMP2/SCG2/MDK/EMILIN1/F7/PLVAP/SELE/IL6/MMP14/THY1/CCL3/SPNS2/CXCL2/MMP9/DUSP1/CCL4/ROR2	22
BP	GO:0042476	odontogenesis	13/264	135/18903	5.51e-08	8.97e-06	7.24e-06	COL1A1/TGFB3/LEF1/COL1A2/RUNX2/LAMB1/KLK4/ALPL/SDC1/DMRT3/INHBA/SLC7A5/ASPN	13
BP	GO:0010810	regulation of cell-substrate adhesion	16/264	222/18903	9.78e-08	1.52e-05	1.22e-05	MAP4K4/CCN1/COL1A1/SPRY4/THBS1/NID1/COL16A1/MDK/EMILIN1/EGFLAM/CDKN2A/MMP14/EGFL6/THY1/COL8A1/EDIL3	16
BP	GO:0060350	endochondral bone morphogenesis	9/264	58/18903	1.03e-07	1.53e-05	1.23e-05	SERPINH1/COL1A1/RUNX2/ALPL/DLX5/MMP14/COL3A1/MMP16/MMP13	9
BP	GO:0001958	endochondral ossification	7/264	29/18903	1.15e-07	1.54e-05	1.24e-05	COL1A1/RUNX2/ALPL/DLX5/MMP14/MMP16/MMP13	7
BP	GO:0036075	replacement ossification	7/264	29/18903	1.15e-07	1.54e-05	1.24e-05	COL1A1/RUNX2/ALPL/DLX5/MMP14/MMP16/MMP13	7
BP	GO:0051960	regulation of nervous system development	23/264	456/18903	1.22e-07	1.54e-05	1.24e-05	EPHB3/EPHB1/IL34/LEF1/FLRT2/THBS2/MDK/SERPINF1/LRRN1/IL6/SEMA5B/NEFL/EFNB3/SLC7A5/THY1/SERPINE2/SEMA3F/CRABP2/EGR2/SYNDIG1/DRAXIN/LIF/SPP1	23
BP	GO:0060349	bone morphogenesis	11/264	98/18903	1.23e-07	1.54e-05	1.24e-05	SERPINH1/COL1A1/TGFB3/RUNX2/ALPL/DLX5/MMP14/COL3A1/MMP16/MMP13/SFRP4	11
BP	GO:1905517	macrophage migration	9/264	60/18903	1.4e-07	1.69e-05	1.36e-05	CNN2/IL34/THBS1/MMP2/MDK/EMILIN1/MMP14/CCL3/ROR2	9
BP	GO:0002685	regulation of leukocyte migration	16/264	231/18903	1.69e-07	1.96e-05	1.58e-05	CNN2/IL34/CCL8/THBS1/MDK/EMILIN1/F7/PLVAP/SELE/IL6/MMP14/THY1/CCL3/SPNS2/DUSP1/CCL4	16
BP	GO:0042060	wound healing	22/264	442/18903	2.9e-07	3.26e-05	2.63e-05	CNN2/CCN1/COL1A1/TGFB3/CCN4/TPM1/THBS1/SMOC2/F2RL3/EMILIN1/F7/PTK7/COL5A1/SDC1/IL6/LOX/COL3A1/DGKI/SERPINE2/CDKN1A/TNFRSF12A/CDH3	22
BP	GO:0045785	positive regulation of cell adhesion	23/264	484/18903	3.5e-07	3.79e-05	3.06e-05	MAP4K4/CCN1/TPM1/LEF1/NID1/COL16A1/MDK/EMILIN1/LAMB1/EGFLAM/SELE/IL6/EFNB3/EGFL6/THY1/COL8A1/KIF26B/ADAM19/EDIL3/IL4I1/IGF2/SFRP2/LIF	23
BP	GO:0032964	collagen biosynthetic process	8/264	50/18903	4.21e-07	4.41e-05	3.56e-05	SERPINH1/COL1A1/TGFB3/EMILIN1/COL5A1/IL6/INHBA/CREB3L1	8
BP	GO:0061564	axon development	23/264	490/18903	4.34e-07	4.41e-05	3.56e-05	CDH11/EPHB3/RTN4RL2/EPHB1/NCAM1/FLRT2/MMP2/CHN1/TUBB2B/SEMA5B/DLX5/NEFL/PLPPR4/EFNB3/THY1/SEMA3F/CRABP2/EGR2/UNC5B/GDF7/DRAXIN/NR4A2/SPP1	23
BP	GO:0060326	cell chemotaxis	18/264	319/18903	6.04e-07	5.96e-05	4.81e-05	CH25H/EPHB1/IL34/LEF1/CCL8/THBS1/SMOC2/MMP2/SCG2/MDK/F7/NR4A1/IL6/LOX/CCL3/CXCL2/DUSP1/CCL4	18
BP	GO:0007369	gastrulation	14/264	196/18903	6.98e-07	6.69e-05	5.39e-05	COL11A1/LEF1/COL12A1/MMP2/LAMB1/COL5A2/COL5A1/INHBA/MMP14/COL8A1/MMP9/APLNR/DUSP1/SFRP2	14
BP	GO:0051216	cartilage development	14/264	201/18903	9.45e-07	8.77e-05	7.07e-05	COL11A1/SERPINH1/CCN1/COL1A1/CCN4/ADAMTS12/CTSK/MDK/RUNX2/LOXL2/COL3A1/CHI3L1/MMP13/SFRP2	14
BP	GO:0071774	response to fibroblast growth factor	11/264	120/18903	9.7e-07	8.77e-05	7.07e-05	COL1A1/SPRY4/THBS1/FLRT2/SMOC2/RUNX2/NR4A1/SHISA2/IER2/ZFP36/CREB3L1	11
BP	GO:0007409	axonogenesis	21/264	438/18903	9.99e-07	8.79e-05	7.09e-05	CDH11/EPHB3/EPHB1/NCAM1/FLRT2/CHN1/TUBB2B/SEMA5B/DLX5/NEFL/PLPPR4/EFNB3/THY1/SEMA3F/CRABP2/EGR2/UNC5B/GDF7/DRAXIN/NR4A2/SPP1	21
BP	GO:0071772	response to BMP	13/264	178/18903	1.37e-06	0.000113101	9.12e-05	CCN1/HTRA3/TGFB3/ADAMTS12/LEF1/BAMBI/RUNX2/DLX5/EGR1/GDF15/GDF7/SFRP2/SFRP4	13
BP	GO:0071773	cellular response to BMP stimulus	13/264	178/18903	1.37e-06	0.000113101	9.12e-05	CCN1/HTRA3/TGFB3/ADAMTS12/LEF1/BAMBI/RUNX2/DLX5/EGR1/GDF15/GDF7/SFRP2/SFRP4	13
BP	GO:0090287	regulation of cellular response to growth factor stimulus	18/264	338/18903	1.39e-06	0.000113101	9.12e-05	CCN1/HTRA3/TGFB3/ADAMTS12/SPRY4/THBS1/SMOC2/BAMBI/DOK5/RUNX2/EMILIN1/SHISA2/LOX/PTP4A3/CREB3L1/SFRP2/SFRP4/ASPN	18
BP	GO:0010811	positive regulation of cell-substrate adhesion	11/264	125/18903	1.46e-06	0.000115697	9.33e-05	MAP4K4/CCN1/NID1/COL16A1/MDK/EMILIN1/EGFLAM/EGFL6/THY1/COL8A1/EDIL3	11
BP	GO:0097529	myeloid leukocyte migration	15/264	242/18903	1.68e-06	0.000130315	0.000105103	CNN2/IL34/CCL8/THBS1/MMP2/SCG2/MDK/EMILIN1/IL6/MMP14/CCL3/CXCL2/DUSP1/CCL4/ROR2	15
BP	GO:0060070	canonical Wnt signaling pathway	17/264	310/18903	1.85e-06	0.000139682	0.000112658	COL1A1/CTHRC1/LEF1/BAMBI/MDK/PTK7/SDC1/TPBGL/DLX5/NKD2/NRARP/EGR1/DRAXIN/SFRP2/SFRP4/CDH3/NR4A2	17
BP	GO:0051962	positive regulation of nervous system development	16/264	279/18903	2.09e-06	0.000154844	0.000124887	EPHB3/EPHB1/IL34/FLRT2/THBS2/MDK/SERPINF1/LRRN1/IL6/NEFL/SLC7A5/SERPINE2/CRABP2/EGR2/SYNDIG1/LIF	16
BP	GO:0045765	regulation of angiogenesis	18/264	349/18903	2.19e-06	0.000158355	0.000127719	ADAM12/RHOJ/THBS1/SMOC2/SPARC/THBS2/MDK/EMILIN1/SERPINF1/ADAMTS1/SPHK1/ADAMTS9/ADGRB2/IL6/CHI3L1/CREB3L1/APLNR/SFRP2	18
BP	GO:1905521	regulation of macrophage migration	7/264	44/18903	2.36e-06	0.000166928	0.000134633	CNN2/IL34/THBS1/MDK/EMILIN1/MMP14/CCL3	7
BP	GO:1901342	regulation of vasculature development	18/264	355/18903	2.78e-06	0.000192709	0.000155426	ADAM12/RHOJ/THBS1/SMOC2/SPARC/THBS2/MDK/EMILIN1/SERPINF1/ADAMTS1/SPHK1/ADAMTS9/ADGRB2/IL6/CHI3L1/CREB3L1/APLNR/SFRP2	18
BP	GO:0060325	face morphogenesis	6/264	30/18903	3.14e-06	0.00021304	0.000171824	COL1A1/TGFB3/LEF1/MMP2/CRISPLD2/DLX5	6
BP	GO:0030509	BMP signaling pathway	12/264	167/18903	4.14e-06	0.000274884	0.000221703	CCN1/HTRA3/TGFB3/LEF1/BAMBI/RUNX2/DLX5/EGR1/GDF15/GDF7/SFRP2/SFRP4	12
BP	GO:0044344	cellular response to fibroblast growth factor stimulus	10/264	114/18903	4.53e-06	0.000294886	0.000237835	COL1A1/SPRY4/THBS1/FLRT2/SMOC2/RUNX2/NR4A1/SHISA2/ZFP36/CREB3L1	10
BP	GO:0010975	regulation of neuron projection development	20/264	446/18903	5e-06	0.000319161	0.000257414	EPHB3/RTN4RL2/LZTS1/MDK/SERPINF1/CHN1/PTK7/TUBB2B/SEMA5B/NEFL/EFNB3/THY1/SEMA3F/CRABP2/FRMD7/STMN2/DRAXIN/SFRP2/ROR2/SPP1	20
BP	GO:0030111	regulation of Wnt signaling pathway	17/264	336/18903	5.44e-06	0.000340467	0.000274597	COL1A1/CCN4/CTHRC1/LEF1/BAMBI/MDK/PTK7/TPBGL/DLX5/SHISA2/NKD2/NRARP/EGR1/DRAXIN/SFRP2/SFRP4/CDH3	17
BP	GO:0007411	axon guidance	14/264	236/18903	6.22e-06	0.000380829	0.000307151	EPHB3/EPHB1/NCAM1/FLRT2/CHN1/TUBB2B/SEMA5B/DLX5/EFNB3/SEMA3F/EGR2/UNC5B/GDF7/DRAXIN	14
BP	GO:0031214	biomineral tissue development	12/264	174/18903	6.32e-06	0.000380829	0.000307151	CCN1/COL1A1/TGFB3/COL1A2/KLK4/ALPL/LOX/CCL3/MMP13/ROR2/ASPN/SPP1	12
BP	GO:0097485	neuron projection guidance	14/264	237/18903	6.53e-06	0.000386413	0.000311655	EPHB3/EPHB1/NCAM1/FLRT2/CHN1/TUBB2B/SEMA5B/DLX5/EFNB3/SEMA3F/EGR2/UNC5B/GDF7/DRAXIN	14
BP	GO:0016055	Wnt signaling pathway	20/264	456/18903	6.95e-06	0.000403728	0.000325619	COL1A1/CCN4/CTHRC1/LEF1/BAMBI/MDK/PTK7/SDC1/TPBGL/DLX5/SHISA2/NKD2/NRARP/EGR1/DRAXIN/SFRP2/SFRP4/CDH3/ROR2/NR4A2	20
BP	GO:0198738	cell-cell signaling by wnt	20/264	458/18903	7.41e-06	0.000423069	0.000341219	COL1A1/CCN4/CTHRC1/LEF1/BAMBI/MDK/PTK7/SDC1/TPBGL/DLX5/SHISA2/NKD2/NRARP/EGR1/DRAXIN/SFRP2/SFRP4/CDH3/ROR2/NR4A2	20
BP	GO:0002687	positive regulation of leukocyte migration	11/264	148/18903	7.57e-06	0.000424864	0.000342667	IL34/CCL8/THBS1/MDK/F7/PLVAP/IL6/MMP14/THY1/CCL3/CCL4	11
BP	GO:0043434	response to peptide hormone	19/264	421/18903	7.92e-06	0.000436761	0.000352262	COL1A1/RAB15/CTSK/F7/FOS/SOCS3/ALPL/NR4A1/NEFL/INHBA/COL3A1/EGR1/GDF15/EGR2/IGF2/GAL/ERFE/NR4A2/CA2	19
BP	GO:0007517	muscle organ development	17/264	348/18903	8.63e-06	0.000466703	0.000376411	COL11A1/EPHB1/TPM1/LEF1/MAPK12/BASP1/ELN/FOS/NR4A1/COL6A3/LOX/COL3A1/EGR1/EGR2/ATF3/IGF2/LIF	17
BP	GO:0071559	response to transforming growth factor beta	15/264	277/18903	8.75e-06	0.000466703	0.000376411	COL1A1/HTRA3/TGFB3/LRRC32/THBS1/BAMBI/CTSK/COL1A2/MXRA5/EMILIN1/FOS/LOX/COL3A1/GDF15/ASPN	15
BP	GO:0009612	response to mechanical stimulus	13/264	211/18903	8.91e-06	0.000467606	0.00037714	COL11A1/CNN2/COL1A1/THBS1/MMP2/MDK/FOS/KCNK2/FOSB/MMP14/CHI3L1/SERPINE2/WHRN	13
BP	GO:0110148	biomineralization	12/264	181/18903	9.45e-06	0.000488158	0.000393715	CCN1/COL1A1/TGFB3/COL1A2/KLK4/ALPL/LOX/CCL3/MMP13/ROR2/ASPN/SPP1	12
BP	GO:0060323	head morphogenesis	6/264	36/18903	9.61e-06	0.000488585	0.000394059	COL1A1/TGFB3/LEF1/MMP2/CRISPLD2/DLX5	6
BP	GO:0033002	muscle cell proliferation	14/264	247/18903	1.05e-05	0.000523641	0.000422334	EPHB1/TGFB3/CCN4/TPM1/THBS1/MMP2/ELN/MAPK11/ADAMTS1/FOS/KCNK2/IL6/CDKN1A/MMP9	14
BP	GO:0010718	positive regulation of epithelial to mesenchymal transition	7/264	56/18903	1.24e-05	0.000610467	0.000492362	COL1A1/TGFB3/LEF1/BAMBI/MDK/LOXL2/IL6	7
BP	GO:0040036	regulation of fibroblast growth factor receptor signaling pathway	6/264	38/18903	1.33e-05	0.000641901	0.000517714	SPRY4/THBS1/SMOC2/RUNX2/SHISA2/CREB3L1	6
BP	GO:0001655	urogenital system development	17/264	360/18903	1.34e-05	0.000641901	0.000517714	EPHB3/NID1/MMP2/KCNJ8/GDF11/BASP1/SERPINF1/PTK7/ADAMTS1/ENPEP/SDC1/EGR1/KIF26B/MMP17/TMEM59L/MMP9/LIF	17
BP	GO:0034612	response to tumor necrosis factor	14/264	254/18903	1.43e-05	0.000676028	0.000545238	COL1A1/ADAMTS12/CCL8/THBS1/CTSK/SPHK1/FOS/EDA2R/PLVAP/SELE/ZFP36/CHI3L1/CCL3/CCL4	14
BP	GO:0031099	regeneration	12/264	192/18903	1.71e-05	0.00079605	0.00064204	RTN4RL2/MMP2/MDK/PTGFRN/F7/IL6/NEFL/SLC7A5/THY1/OMG/CDKN1A/SPP1	12
BP	GO:1901890	positive regulation of cell junction assembly	9/264	106/18903	1.78e-05	0.000815772	0.000657947	MAP4K4/EPHB3/EPHB1/FLRT2/COL16A1/THBS2/LRRN1/THY1/SYNDIG1	9
BP	GO:0060828	regulation of canonical Wnt signaling pathway	14/264	260/18903	1.86e-05	0.000841233	0.000678482	COL1A1/CTHRC1/BAMBI/MDK/PTK7/TPBGL/DLX5/NKD2/NRARP/EGR1/DRAXIN/SFRP2/SFRP4/CDH3	14
BP	GO:0048705	skeletal system morphogenesis	13/264	227/18903	1.94e-05	0.000866156	0.000698583	COL11A1/SERPINH1/COL1A1/TGFB3/MMP2/RUNX2/ALPL/DLX5/MMP14/COL3A1/MMP16/MMP13/SFRP4	13
BP	GO:0050920	regulation of chemotaxis	13/264	230/18903	2.23e-05	0.000981196	0.000791366	IL34/THBS1/SMOC2/SCG2/MDK/F7/TUBB2B/IL6/SEMA5B/SEMA3F/CCL3/DUSP1/CCL4	13
BP	GO:0050767	regulation of neurogenesis	17/264	377/18903	2.42e-05	0.00105061	0.000847354	IL34/LEF1/MDK/SERPINF1/IL6/SEMA5B/NEFL/EFNB3/SLC7A5/THY1/SERPINE2/SEMA3F/CRABP2/EGR2/DRAXIN/LIF/SPP1	17
BP	GO:1905523	positive regulation of macrophage migration	5/264	26/18903	2.65e-05	0.00112984	0.000911257	IL34/THBS1/MDK/MMP14/CCL3	5
BP	GO:0071356	cellular response to tumor necrosis factor	13/264	234/18903	2.67e-05	0.00112984	0.000911257	COL1A1/ADAMTS12/CCL8/THBS1/CTSK/SPHK1/FOS/EDA2R/PLVAP/ZFP36/CHI3L1/CCL3/CCL4	13
BP	GO:0060537	muscle tissue development	18/264	422/18903	2.91e-05	0.00120282	0.000970109	COL11A1/EPHB1/TPM1/LEF1/ELN/MAPK11/ADAMTS9/FOS/KCNK2/NR4A1/DSG2/FHOD3/LOX/COL3A1/EGR1/EGR2/ATF3/IGF2	18
BP	GO:0071560	cellular response to transforming growth factor beta stimulus	14/264	271/18903	2.94e-05	0.00120282	0.000970109	COL1A1/HTRA3/TGFB3/LRRC32/THBS1/BAMBI/CTSK/COL1A2/EMILIN1/FOS/LOX/COL3A1/GDF15/ASPN	14
BP	GO:0070555	response to interleukin-1	10/264	141/18903	2.96e-05	0.00120282	0.000970109	ADAMTS12/CCL8/MMP2/MAPK11/SELE/IL6/EGR1/CHI3L1/CCL3/CCL4	10
BP	GO:1901888	regulation of cell junction assembly	12/264	204/18903	3.12e-05	0.001236	0.000996871	MAP4K4/EPHB3/EPHB1/THBS1/FLRT2/COL16A1/THBS2/LRRN1/MMP14/THY1/SYNDIG1/APLNR	12
BP	GO:0001822	kidney development	15/264	309/18903	3.16e-05	0.001236	0.000996871	NID1/KCNJ8/GDF11/BASP1/SERPINF1/PTK7/ADAMTS1/ENPEP/SDC1/EGR1/KIF26B/MMP17/TMEM59L/MMP9/LIF	15
BP	GO:0002062	chondrocyte differentiation	9/264	114/18903	3.19e-05	0.001236	0.000996871	COL11A1/SERPINH1/CCN4/ADAMTS12/MDK/RUNX2/LOXL2/COL3A1/SFRP2	9
BP	GO:0007160	cell-matrix adhesion	13/264	238/18903	3.19e-05	0.001236	0.000996871	MAP4K4/ADAMTS12/THBS1/NID1/COL16A1/EMILIN1/ADAMTS9/NID2/CDKN2A/MMP14/COL3A1/THY1/ITGA10	13
BP	GO:0001654	eye development	17/264	388/18903	3.48e-05	0.00131692	0.00106214	CACNA1C/MFAP2/EPHB1/RHOJ/PXDN/ABCB5/GDF11/SH3PXD2B/MEIS3/SERPINF1/COL5A2/COL5A1/INHBA/THY1/COL8A1/SMOC1/KERA	17
BP	GO:0030595	leukocyte chemotaxis	13/264	240/18903	3.48e-05	0.00131692	0.00106214	CH25H/IL34/CCL8/THBS1/MMP2/SCG2/MDK/F7/IL6/CCL3/CXCL2/DUSP1/CCL4	13
BP	GO:0030177	positive regulation of Wnt signaling pathway	10/264	144/18903	3.54e-05	0.00132541	0.00106899	COL1A1/CCN4/LEF1/BAMBI/PTK7/DLX5/NRARP/SFRP2/SFRP4/CDH3	10
BP	GO:0021952	central nervous system projection neuron axonogenesis	5/264	28/18903	3.86e-05	0.0014296	0.00115302	CDH11/EPHB3/EPHB1/DRAXIN/NR4A2	5
BP	GO:0150063	visual system development	17/264	392/18903	3.96e-05	0.00144678	0.00116687	CACNA1C/MFAP2/EPHB1/RHOJ/PXDN/ABCB5/GDF11/SH3PXD2B/MEIS3/SERPINF1/COL5A2/COL5A1/INHBA/THY1/COL8A1/SMOC1/KERA	17
BP	GO:0085029	extracellular matrix assembly	6/264	46/18903	4.11e-05	0.00148654	0.00119895	PXDN/COL1A2/EMILIN1/LAMB1/LOX/COL3A1	6
BP	GO:0060541	respiratory system development	12/264	211/18903	4.34e-05	0.00155252	0.00125216	TGFB3/LEF1/BASP1/ADAMTS2/PTK7/CRISPLD2/DLX5/MMP14/LOX/COL3A1/CHI3L1/LIF	12
BP	GO:0072001	renal system development	15/264	318/18903	4.39e-05	0.00155252	0.00125216	NID1/KCNJ8/GDF11/BASP1/SERPINF1/PTK7/ADAMTS1/ENPEP/SDC1/EGR1/KIF26B/MMP17/TMEM59L/MMP9/LIF	15
BP	GO:0048880	sensory system development	17/264	398/18903	4.78e-05	0.00163871	0.00132167	CACNA1C/MFAP2/EPHB1/RHOJ/PXDN/ABCB5/GDF11/SH3PXD2B/MEIS3/SERPINF1/COL5A2/COL5A1/INHBA/THY1/COL8A1/SMOC1/KERA	17
BP	GO:0051897	positive regulation of protein kinase B signaling	9/264	120/18903	4.78e-05	0.00163871	0.00132167	THBS1/H19/MEIS3/F7/CHI3L1/CCL3/RAMP3/GDF15/IGF2	9
BP	GO:0090288	negative regulation of cellular response to growth factor stimulus	9/264	120/18903	4.78e-05	0.00163871	0.00132167	HTRA3/ADAMTS12/SPRY4/THBS1/BAMBI/EMILIN1/SHISA2/CREB3L1/SFRP2	9
BP	GO:0014015	positive regulation of gliogenesis	7/264	69/18903	4.94e-05	0.00166731	0.00134474	IL34/MDK/IL6/SLC7A5/SERPINE2/EGR2/LIF	7
BP	GO:0050673	epithelial cell proliferation	19/264	481/18903	4.97e-05	0.00166731	0.00134474	THBS1/SCG2/SPARC/MDK/RUNX2/LOXL2/SERPINF1/LAMB1/NR4A1/IL6/DLX5/MMP14/NRARP/ZFP36/COL8A1/APLNR/IGF2/SFRP2/CDH3	19
BP	GO:0010171	body morphogenesis	6/264	48/18903	5.26e-05	0.00174729	0.00140924	COL1A1/TGFB3/LEF1/MMP2/CRISPLD2/DLX5	6
BP	GO:0002761	regulation of myeloid leukocyte differentiation	9/264	122/18903	5.45e-05	0.00177396	0.00143076	IL34/LEF1/FOS/GPR68/LRRC17/INHBA/CCL3/ROR2/LIF	9
BP	GO:0007179	transforming growth factor beta receptor signaling pathway	12/264	216/18903	5.45e-05	0.00177396	0.00143076	HTRA3/TGFB3/LRRC32/THBS1/BAMBI/COL1A2/EMILIN1/FOS/LOX/COL3A1/GDF15/ASPN	12
BP	GO:0030282	bone mineralization	9/264	123/18903	5.8e-05	0.00187066	0.00150874	CCN1/TGFB3/COL1A2/ALPL/LOX/CCL3/MMP13/ROR2/ASPN	9
BP	GO:0090092	regulation of transmembrane receptor protein serine/threonine kinase signaling pathway	14/264	290/18903	6.15e-05	0.00196224	0.00158261	CCN1/HTRA3/TGFB3/THBS1/BAMBI/GDF11/EMILIN1/INHBA/LOX/GDF15/GDF7/SFRP2/SFRP4/ASPN	14
BP	GO:0042698	ovulation cycle	7/264	72/18903	6.5e-05	0.00205505	0.00165747	TGFB3/MMP2/MDK/SERPINF1/ADAMTS1/INHBA/EGR1	7
BP	GO:0050770	regulation of axonogenesis	10/264	156/18903	6.99e-05	0.00218728	0.00176411	EPHB3/CHN1/SEMA5B/NEFL/EFNB3/THY1/SEMA3F/CRABP2/DRAXIN/SPP1	10
BP	GO:0061035	regulation of cartilage development	7/264	73/18903	7.11e-05	0.00220346	0.00177716	CCN1/CCN4/ADAMTS12/CTSK/MDK/RUNX2/LOXL2	7
BP	GO:0060324	face development	6/264	51/18903	7.45e-05	0.00228924	0.00184635	COL1A1/TGFB3/LEF1/MMP2/CRISPLD2/DLX5	6
BP	GO:0048013	ephrin receptor signaling pathway	6/264	52/18903	8.33e-05	0.00253394	0.0020437	EPHB3/EPHB1/MMP2/CHN1/EFNB3/MMP9	6
BP	GO:0048545	response to steroid hormone	15/264	339/18903	9.02e-05	0.00271771	0.00219193	COL1A1/TGFB3/LBH/THBS1/MDK/SERPINF1/FOS/FOSB/ALPL/SDC1/IL6/NEFL/LOX/ZFP36/SPP1	15
BP	GO:0031960	response to corticosteroid	10/264	165/18903	0.00011157	0.00333175	0.00268716	COL1A1/MDK/SERPINF1/FOS/FOSB/ALPL/SDC1/IL6/NEFL/ZFP36	10
BP	GO:0048245	eosinophil chemotaxis	4/264	19/18903	0.000122186	0.0036156	0.0029161	CCL8/SCG2/CCL3/CCL4	4
BP	GO:0042063	gliogenesis	14/264	310/18903	0.000124756	0.00365837	0.0029506	IL34/LEF1/MDK/LAMB1/IL6/ANO1/MMP14/COL3A1/SLC7A5/SERPINE2/CCL3/EGR2/ROR2/LIF	14
BP	GO:0071230	cellular response to amino acid stimulus	7/264	80/18903	0.00012756	0.00370722	0.00298999	COL1A1/MMP2/COL16A1/COL1A2/COL5A2/COL3A1/SLC7A5	7
BP	GO:0010717	regulation of epithelial to mesenchymal transition	8/264	107/18903	0.0001288	0.00371013	0.00299234	COL1A1/TGFB3/LEF1/BAMBI/MDK/LOXL2/IL6/SFRP2	8
BP	GO:0090263	positive regulation of canonical Wnt signaling pathway	8/264	108/18903	0.000137449	0.00390518	0.00314966	COL1A1/BAMBI/PTK7/DLX5/NRARP/SFRP2/SFRP4/CDH3	8
BP	GO:0060485	mesenchyme development	14/264	313/18903	0.000137971	0.00390518	0.00314966	COL1A1/TGFB3/LEF1/BAMBI/MDK/BASP1/LOXL2/PTK7/IL6/SEMA5B/FAM83D/SEMA3F/APLNR/SFRP2	14
BP	GO:1903053	regulation of extracellular matrix organization	6/264	57/18903	0.000140072	0.00393048	0.00317006	AEBP1/NID1/EMILIN1/LAMB1/IL6/ZNF469	6
BP	GO:0021955	central nervous system neuron axonogenesis	5/264	37/18903	0.000154714	0.00430422	0.00347149	CDH11/EPHB3/EPHB1/DRAXIN/NR4A2	5
BP	GO:0071347	cellular response to interleukin-1	8/264	111/18903	0.000166317	0.00458781	0.00370022	ADAMTS12/CCL8/MMP2/MAPK11/IL6/EGR1/CCL3/CCL4	8
BP	GO:0002763	positive regulation of myeloid leukocyte differentiation	6/264	59/18903	0.00016992	0.0046478	0.0037486	IL34/LEF1/FOS/GPR68/ROR2/LIF	6
BP	GO:0051384	response to glucocorticoid	9/264	142/18903	0.00017511	0.00474985	0.00383091	MDK/SERPINF1/FOS/FOSB/ALPL/SDC1/IL6/NEFL/ZFP36	9
BP	GO:0048660	regulation of smooth muscle cell proliferation	10/264	175/18903	0.000180857	0.00486521	0.00392395	TGFB3/CCN4/TPM1/THBS1/MMP2/ELN/ADAMTS1/IL6/CDKN1A/MMP9	10
BP	GO:0050921	positive regulation of chemotaxis	9/264	144/18903	0.000194576	0.00519136	0.004187	IL34/THBS1/SMOC2/SCG2/MDK/F7/IL6/CCL3/CCL4	9
BP	GO:0048568	embryonic organ development	17/264	449/18903	0.000205034	0.0054259	0.00437616	COL11A1/MFAP2/CCN1/TGFB3/CTHRC1/LEF1/RUNX2/PTK7/TUBB2B/SOCS3/DLX5/MMP14/MMP16/WHRN/APLNR/IGF2/LIF	17
BP	GO:0045926	negative regulation of growth	12/264	249/18903	0.000208739	0.0054794	0.00441932	MAPK11/KCNK2/SEMA5B/CDKN2A/INHBA/SERPINE2/SEMA3F/GDF15/CDKN1A/DRAXIN/SFRP2/SPP1	12
BP	GO:0048640	negative regulation of developmental growth	8/264	115/18903	0.000212397	0.00548284	0.00442209	MAPK11/KCNK2/SEMA5B/SEMA3F/GDF15/CDKN1A/DRAXIN/SPP1	8
BP	GO:0008543	fibroblast growth factor receptor signaling pathway	7/264	87/18903	0.000216	0.00548284	0.00442209	SPRY4/THBS1/FLRT2/SMOC2/RUNX2/SHISA2/CREB3L1	7
BP	GO:0016485	protein processing	12/264	250/18903	0.000216592	0.00548284	0.00442209	CPXM1/THBS1/SPON1/ADAMTS2/F7/ENPEP/MMP14/NKD2/MMP16/SERPINE2/ADAM19/CPXM2	12
BP	GO:0048659	smooth muscle cell proliferation	10/264	179/18903	0.000217257	0.00548284	0.00442209	TGFB3/CCN4/TPM1/THBS1/MMP2/ELN/ADAMTS1/IL6/CDKN1A/MMP9	10
BP	GO:0045637	regulation of myeloid cell differentiation	11/264	214/18903	0.00021971	0.00548284	0.00442209	IL34/LEF1/FOS/GPR68/LRRC17/INHBA/LOX/ZFP36/CCL3/ROR2/LIF	11
BP	GO:0031102	neuron projection regeneration	6/264	62/18903	0.00022388	0.00548284	0.00442209	RTN4RL2/MMP2/NEFL/THY1/OMG/SPP1	6
BP	GO:0035904	aorta development	6/264	62/18903	0.00022388	0.00548284	0.00442209	ADAMTS9/LOXL1/LOX/COL3A1/EGR2/APLNR	6
BP	GO:0060393	regulation of pathway-restricted SMAD protein phosphorylation	6/264	62/18903	0.00022388	0.00548284	0.00442209	TGFB3/GDF11/EMILIN1/INHBA/GDF15/GDF7	6
BP	GO:0032965	regulation of collagen biosynthetic process	5/264	40/18903	0.000225714	0.00548284	0.00442209	TGFB3/EMILIN1/IL6/INHBA/CREB3L1	5
BP	GO:0048246	macrophage chemotaxis	5/264	40/18903	0.000225714	0.00548284	0.00442209	IL34/THBS1/MMP2/MDK/CCL3	5
BP	GO:0051965	positive regulation of synapse assembly	6/264	63/18903	0.000244586	0.00589724	0.00475631	EPHB3/EPHB1/FLRT2/THBS2/LRRN1/SYNDIG1	6
BP	GO:0071229	cellular response to acid chemical	7/264	89/18903	0.000248751	0.00595357	0.00480175	COL1A1/MMP2/COL16A1/COL1A2/COL5A2/COL3A1/SLC7A5	7
BP	GO:0016525	negative regulation of angiogenesis	9/264	149/18903	0.00025125	0.00596948	0.00481458	THBS1/SPARC/THBS2/EMILIN1/SERPINF1/ADAMTS1/ADAMTS9/ADGRB2/CREB3L1	9
BP	GO:0043200	response to amino acid	8/264	118/18903	0.00025343	0.00597764	0.00482116	COL1A1/MMP2/COL16A1/COL1A2/F7/COL5A2/COL3A1/SLC7A5	8
BP	GO:0002573	myeloid leukocyte differentiation	11/264	218/18903	0.000257769	0.00603625	0.00486843	CCN4/IL34/LEF1/FOS/GPR68/LRRC17/INHBA/CCL3/MMP9/ROR2/LIF	11
BP	GO:0072677	eosinophil migration	4/264	23/18903	0.000267139	0.00621099	0.00500937	CCL8/SCG2/CCL3/CCL4	4
BP	GO:2000181	negative regulation of blood vessel morphogenesis	9/264	151/18903	0.000277457	0.00640513	0.00516594	THBS1/SPARC/THBS2/EMILIN1/SERPINF1/ADAMTS1/ADAMTS9/ADGRB2/CREB3L1	9
BP	GO:0060021	roof of mouth development	7/264	91/18903	0.000285387	0.00654179	0.00527617	EPHB3/TGFB3/LRRC32/LEF1/GDF11/DLX5/INHBA	7
BP	GO:0050771	negative regulation of axonogenesis	6/264	65/18903	0.000290502	0.00658654	0.00531226	SEMA5B/EFNB3/THY1/SEMA3F/DRAXIN/SPP1	6
BP	GO:1901343	negative regulation of vasculature development	9/264	152/18903	0.000291386	0.00658654	0.00531226	THBS1/SPARC/THBS2/EMILIN1/SERPINF1/ADAMTS1/ADAMTS9/ADGRB2/CREB3L1	9
BP	GO:0032496	response to lipopolysaccharide	14/264	339/18903	0.000313033	0.00697163	0.00562285	SPON2/FMO1/KCNJ8/FOS/ALPL/SELE/NR4A1/IL6/LOXL1/ZFP36/SLC7A5/CCL3/CXCL2/DIO2	14
BP	GO:0010812	negative regulation of cell-substrate adhesion	6/264	66/18903	0.000315861	0.00697163	0.00562285	MAP4K4/COL1A1/SPRY4/THBS1/CDKN2A/MMP14	6
BP	GO:0060389	pathway-restricted SMAD protein phosphorylation	6/264	66/18903	0.000315861	0.00697163	0.00562285	TGFB3/GDF11/EMILIN1/INHBA/GDF15/GDF7	6
BP	GO:0040037	negative regulation of fibroblast growth factor receptor signaling pathway	4/264	24/18903	0.000317068	0.00697163	0.00562285	SPRY4/THBS1/SHISA2/CREB3L1	4
BP	GO:0045687	positive regulation of glial cell differentiation	5/264	43/18903	0.000319131	0.00697163	0.00562285	IL34/MDK/SERPINE2/EGR2/LIF	5
BP	GO:0045649	regulation of macrophage differentiation	4/264	25/18903	0.000373344	0.00810155	0.00653417	IL34/INHBA/ROR2/LIF	4
BP	GO:0010712	regulation of collagen metabolic process	5/264	45/18903	0.000395958	0.00853539	0.00688407	TGFB3/EMILIN1/IL6/INHBA/CREB3L1	5
BP	GO:0048251	elastic fiber assembly	3/264	11/18903	0.00040901	0.00875872	0.0070642	EMILIN1/LOX/COL3A1	3
BP	GO:0007162	negative regulation of cell adhesion	13/264	308/18903	0.000415385	0.00881454	0.00710922	MAP4K4/COL1A1/SPRY4/LRRC32/THBS1/MMP2/MDK/CDKN2A/MMP14/NRARP/SERPINE2/DUSP1/IL4I1	13
BP	GO:0002688	regulation of leukocyte chemotaxis	8/264	127/18903	0.000417032	0.00881454	0.00710922	IL34/THBS1/MDK/F7/IL6/CCL3/DUSP1/CCL4	8
BP	GO:0002690	positive regulation of leukocyte chemotaxis	7/264	97/18903	0.000421985	0.00886168	0.00714724	IL34/THBS1/MDK/F7/IL6/CCL3/CCL4	7
BP	GO:0043627	response to estrogen	6/264	70/18903	0.000435124	0.00904791	0.00729743	HAPLN3/TGFB3/MMP2/F7/MMP14/GAL	6
BP	GO:0060669	embryonic placenta morphogenesis	4/264	26/18903	0.000436412	0.00904791	0.00729743	CCN1/LEF1/SOCS3/IGF2	4
BP	GO:1990868	response to chemokine	7/264	98/18903	0.000449118	0.0091942	0.00741542	CCL8/LOX/CCL3/ACKR1/CXCL2/DUSP1/CCL4	7
BP	GO:1990869	cellular response to chemokine	7/264	98/18903	0.000449118	0.0091942	0.00741542	CCL8/LOX/CCL3/ACKR1/CXCL2/DUSP1/CCL4	7
BP	GO:0051928	positive regulation of calcium ion transport	8/264	129/18903	0.000463061	0.00940591	0.00758617	F2RL3/TRPC6/THY1/CCL3/RAMP3/CEMIP/APLNR/CCL4	8
BP	GO:0090596	sensory organ morphogenesis	12/264	272/18903	0.000465239	0.00940591	0.00758617	COL11A1/MFAP2/EPHB1/CTHRC1/GDF11/PTK7/COL5A2/COL5A1/DLX5/THY1/COL8A1/WHRN	12
BP	GO:0071621	granulocyte chemotaxis	8/264	130/18903	0.000487574	0.00979664	0.00790131	IL34/CCL8/THBS1/SCG2/MDK/CCL3/CXCL2/CCL4	8
BP	GO:0001935	endothelial cell proliferation	10/264	199/18903	0.000504612	0.0100548	0.00810955	THBS1/SCG2/SPARC/MDK/LOXL2/NR4A1/MMP14/NRARP/APLNR/IGF2	10
BP	GO:0035914	skeletal muscle cell differentiation	6/264	72/18903	0.000506603	0.0100548	0.00810955	EPHB1/FOS/NR4A1/EGR1/EGR2/ATF3	6
BP	GO:0070372	regulation of ERK1 and ERK2 cascade	13/264	315/18903	0.000513434	0.0101287	0.00816909	CCN1/EPHB1/SPRY4/CCL8/EMILIN1/INHBA/CHI3L1/FAM83D/CCL3/RAMP3/ATF3/CCL4/LIF	13
BP	GO:1902105	regulation of leukocyte differentiation	13/264	317/18903	0.000544809	0.0106829	0.00861607	IL34/LEF1/MDK/FOS/GPR68/LRRC17/INHBA/MMP14/NRARP/CCL3/IL4I1/ROR2/LIF	13
BP	GO:0001101	response to acid chemical	8/264	133/18903	0.000567496	0.0110367	0.00890142	COL1A1/MMP2/COL16A1/COL1A2/F7/COL5A2/COL3A1/SLC7A5	8
BP	GO:0002237	response to molecule of bacterial origin	14/264	360/18903	0.000569634	0.0110367	0.00890142	SPON2/FMO1/KCNJ8/FOS/ALPL/SELE/NR4A1/IL6/LOXL1/ZFP36/SLC7A5/CCL3/CXCL2/DIO2	14
BP	GO:0010862	positive regulation of pathway-restricted SMAD protein phosphorylation	5/264	49/18903	0.000590589	0.011375	0.00917427	TGFB3/GDF11/INHBA/GDF15/GDF7	5
BP	GO:0045639	positive regulation of myeloid cell differentiation	7/264	103/18903	0.000606411	0.0115826	0.00934172	IL34/LEF1/FOS/GPR68/INHBA/ROR2/LIF	7
BP	GO:0002683	negative regulation of immune system process	16/264	449/18903	0.000608485	0.0115826	0.00934172	CNN2/TGFB3/LRRC32/THBS1/MDK/EMILIN1/GPR68/LRRC17/INHBA/COL3A1/NRARP/THY1/CCL3/DUSP1/IL4I1/GAL	16
BP	GO:0000302	response to reactive oxygen species	10/264	204/18903	0.000612215	0.0115858	0.00934434	COL1A1/TPM1/MMP2/H19/PYCR1/SPHK1/FOS/SDC1/IL6/MMP9	10
BP	GO:0045669	positive regulation of osteoblast differentiation	6/264	75/18903	0.000630583	0.0118222	0.00953496	CCN1/CCN4/CTHRC1/RUNX2/IL6/SFRP2	6
BP	GO:0001837	epithelial to mesenchymal transition	9/264	169/18903	0.000631969	0.0118222	0.00953496	COL1A1/TGFB3/LEF1/BAMBI/MDK/LOXL2/IL6/FAM83D/SFRP2	9
BP	GO:0043410	positive regulation of MAPK cascade	17/264	496/18903	0.00064038	0.0119111	0.00960667	TGFB3/IL34/CCL8/THBS1/DOK5/SPHK1/EDA2R/IL6/INHBA/CHI3L1/CCL3/RAMP3/GDF15/IGF2/CCL4/ROR2/LIF	17
BP	GO:0071674	mononuclear cell migration	10/264	206/18903	0.000660259	0.012211	0.00984861	CH25H/IL34/CCL8/THBS1/MDK/IL6/CCL3/SPNS2/DUSP1/CCL4	10
BP	GO:0045685	regulation of glial cell differentiation	6/264	76/18903	0.000676744	0.0124452	0.0100375	IL34/MDK/IL6/SERPINE2/EGR2/LIF	6
BP	GO:1904019	epithelial cell apoptotic process	8/264	137/18903	0.00069021	0.0126215	0.0101797	LEF1/THBS1/SCG2/H19/MDK/IL6/ZFP36/SFRP4	8
BP	GO:0090177	establishment of planar polarity involved in neural tube closure	3/264	13/18903	0.000694422	0.0126276	0.0101846	CTHRC1/PTK7/SFRP2	3
BP	GO:0030225	macrophage differentiation	5/264	51/18903	0.000711235	0.0128615	0.0103732	IL34/INHBA/MMP9/ROR2/LIF	5
BP	GO:1903034	regulation of response to wounding	9/264	172/18903	0.000716925	0.0128928	0.0103984	CCN4/THBS1/SMOC2/MDK/EMILIN1/F7/SERPINE2/TNFRSF12A/SPP1	9
BP	GO:1903036	positive regulation of response to wounding	6/264	77/18903	0.000725478	0.0129749	0.0104647	CCN4/THBS1/SMOC2/MDK/EMILIN1/F7	6
BP	GO:0044703	multi-organism reproductive process	10/264	209/18903	0.000738132	0.0130767	0.0105468	TGFB3/TRO/MMP2/COL16A1/FOS/FOSB/SERPINE2/MMP9/LIF/SPP1	10
BP	GO:1903706	regulation of hemopoiesis	15/264	413/18903	0.000739207	0.0130767	0.0105468	IL34/LEF1/MDK/FOS/GPR68/LRRC17/INHBA/MMP14/LOX/NRARP/ZFP36/CCL3/IL4I1/ROR2/LIF	15
BP	GO:0050678	regulation of epithelial cell proliferation	15/264	414/18903	0.000757587	0.0132525	0.0106886	THBS1/SCG2/SPARC/MDK/RUNX2/SERPINF1/LAMB1/NR4A1/DLX5/NRARP/ZFP36/APLNR/IGF2/SFRP2/CDH3	15
BP	GO:0014013	regulation of gliogenesis	7/264	107/18903	0.000761359	0.0132525	0.0106886	IL34/MDK/IL6/SLC7A5/SERPINE2/EGR2/LIF	7
BP	GO:0060840	artery development	7/264	107/18903	0.000761359	0.0132525	0.0106886	MDK/ADAMTS9/LOXL1/LOX/COL3A1/EGR2/APLNR	7
BP	GO:0030178	negative regulation of Wnt signaling pathway	9/264	174/18903	0.000778575	0.0134801	0.0108721	CTHRC1/MDK/TPBGL/SHISA2/NKD2/EGR1/DRAXIN/SFRP2/SFRP4	9
BP	GO:0045667	regulation of osteoblast differentiation	8/264	141/18903	0.000833468	0.0142786	0.0115162	CCN1/CCN4/CTHRC1/BAMBI/RUNX2/IL6/SMOC1/SFRP2	8
BP	GO:0090090	negative regulation of canonical Wnt signaling pathway	8/264	141/18903	0.000833468	0.0142786	0.0115162	CTHRC1/MDK/TPBGL/NKD2/EGR1/DRAXIN/SFRP2/SFRP4	8
BP	GO:0060538	skeletal muscle organ development	9/264	176/18903	0.000844477	0.0143915	0.0116072	EPHB1/BASP1/ELN/FOS/NR4A1/EGR1/EGR2/ATF3/IGF2	9
BP	GO:0048762	mesenchymal cell differentiation	11/264	252/18903	0.000868751	0.0146763	0.0118369	COL1A1/TGFB3/LEF1/BAMBI/MDK/LOXL2/IL6/SEMA5B/FAM83D/SEMA3F/SFRP2	11
BP	GO:0010977	negative regulation of neuron projection development	8/264	142/18903	0.000872773	0.0146763	0.0118369	RTN4RL2/SEMA5B/EFNB3/THY1/SEMA3F/STMN2/DRAXIN/SPP1	8
BP	GO:0018158	protein oxidation	3/264	14/18903	0.000874717	0.0146763	0.0118369	LOXL2/LOXL1/LOX	3
BP	GO:1904035	regulation of epithelial cell apoptotic process	7/264	110/18903	0.000896895	0.0149712	0.0120748	THBS1/SCG2/H19/MDK/IL6/ZFP36/SFRP4	7
BP	GO:0032330	regulation of chondrocyte differentiation	5/264	54/18903	0.000925552	0.0153708	0.012397	CCN4/ADAMTS12/MDK/RUNX2/LOXL2	5
BP	GO:0051604	protein maturation	13/264	336/18903	0.000932792	0.0154124	0.0124306	SERPINH1/CPXM1/THBS1/SPON1/ADAMTS2/F7/ENPEP/MMP14/NKD2/MMP16/SERPINE2/ADAM19/CPXM2	13
BP	GO:0048771	tissue remodeling	9/264	179/18903	0.000951781	0.0156467	0.0126196	TGFB3/CTHRC1/MMP2/CTSK/MDK/IL6/MMP14/LIF/SPP1	9
BP	GO:0070482	response to oxygen levels	13/264	337/18903	0.000958388	0.0156761	0.0126433	COL1A1/TGFB3/THBS1/MMP2/ARNT2/LOXL2/F7/FOS/KCNK2/MMP14/EGR1/SLC7A5/NR4A2	13
BP	GO:0061036	positive regulation of cartilage development	4/264	32/18903	0.000982983	0.015998	0.0129029	CCN1/MDK/RUNX2/LOXL2	4
BP	GO:0060395	SMAD protein signal transduction	6/264	82/18903	0.00101118	0.0163295	0.0131703	TGFB3/GDF11/FOS/INHBA/GDF15/GDF7	6
BP	GO:0043491	protein kinase B signaling	10/264	218/18903	0.0010184	0.0163295	0.0131703	THBS1/H19/MEIS3/F7/LOX/CHI3L1/CCL3/RAMP3/GDF15/IGF2	10
BP	GO:0044706	multi-multicellular organism process	10/264	218/18903	0.0010184	0.0163295	0.0131703	TGFB3/TRO/MMP2/COL16A1/FOS/FOSB/SERPINE2/MMP9/LIF/SPP1	10
BP	GO:0070371	ERK1 and ERK2 cascade	13/264	340/18903	0.00103874	0.0165739	0.0133674	CCN1/EPHB1/SPRY4/CCL8/EMILIN1/INHBA/CHI3L1/FAM83D/CCL3/RAMP3/ATF3/CCL4/LIF	13
BP	GO:0007229	integrin-mediated signaling pathway	7/264	113/18903	0.00105078	0.0166843	0.0134564	NID1/COL16A1/LAMB1/ADAMTS1/COL3A1/THY1/ITGA10	7
BP	GO:0002063	chondrocyte development	4/264	33/18903	0.00110641	0.0174823	0.0141	COL11A1/SERPINH1/RUNX2/SFRP2	4
BP	GO:1902107	positive regulation of leukocyte differentiation	9/264	184/18903	0.00115504	0.0180753	0.0145783	IL34/LEF1/MDK/FOS/GPR68/MMP14/IL4I1/ROR2/LIF	9
BP	GO:1903708	positive regulation of hemopoiesis	9/264	184/18903	0.00115504	0.0180753	0.0145783	IL34/LEF1/MDK/FOS/GPR68/MMP14/IL4I1/ROR2/LIF	9
BP	GO:0002040	sprouting angiogenesis	9/264	185/18903	0.00119962	0.0186831	0.0150685	RHOJ/LEF1/THBS1/LOXL2/ADAMTS9/NR4A1/NRARP/CREB3L1/APLNR	9
BP	GO:0034614	cellular response to reactive oxygen species	8/264	150/18903	0.0012437	0.0192773	0.0155478	TPM1/MMP2/H19/PYCR1/SPHK1/FOS/IL6/MMP9	8
BP	GO:0050679	positive regulation of epithelial cell proliferation	10/264	224/18903	0.00124968	0.0192783	0.0155486	SCG2/MDK/RUNX2/LAMB1/NR4A1/DLX5/NRARP/APLNR/IGF2/CDH3	10
BP	GO:0030324	lung development	9/264	187/18903	0.00129295	0.0196257	0.0158287	TGFB3/ADAMTS2/PTK7/CRISPLD2/MMP14/LOX/COL3A1/CHI3L1/LIF	9
BP	GO:0045766	positive regulation of angiogenesis	9/264	187/18903	0.00129295	0.0196257	0.0158287	ADAM12/THBS1/SMOC2/MDK/EMILIN1/SPHK1/CHI3L1/APLNR/SFRP2	9
BP	GO:1904018	positive regulation of vasculature development	9/264	187/18903	0.00129295	0.0196257	0.0158287	ADAM12/THBS1/SMOC2/MDK/EMILIN1/SPHK1/CHI3L1/APLNR/SFRP2	9
BP	GO:0033273	response to vitamin	6/264	86/18903	0.00129632	0.0196257	0.0158287	POSTN/COL1A1/RUNX2/F7/ALPL/SPP1	6
BP	GO:0042249	establishment of planar polarity of embryonic epithelium	3/264	16/18903	0.0013182	0.019773	0.0159475	CTHRC1/PTK7/SFRP2	3
BP	GO:0045651	positive regulation of macrophage differentiation	3/264	16/18903	0.0013182	0.019773	0.0159475	IL34/ROR2/LIF	3
BP	GO:0030308	negative regulation of cell growth	9/264	188/18903	0.00134176	0.0200341	0.0161582	SEMA5B/CDKN2A/INHBA/SERPINE2/SEMA3F/CDKN1A/DRAXIN/SFRP2/SPP1	9
BP	GO:0007566	embryo implantation	5/264	59/18903	0.00138466	0.0205028	0.0165362	TRO/MMP2/MMP9/LIF/SPP1	5
BP	GO:0007565	female pregnancy	9/264	189/18903	0.00139205	0.0205028	0.0165362	TGFB3/TRO/MMP2/COL16A1/FOS/FOSB/MMP9/LIF/SPP1	9
BP	GO:0051896	regulation of protein kinase B signaling	9/264	189/18903	0.00139205	0.0205028	0.0165362	THBS1/H19/MEIS3/F7/CHI3L1/CCL3/RAMP3/GDF15/IGF2	9
BP	GO:0051924	regulation of calcium ion transport	11/264	268/18903	0.00142655	0.0209164	0.0168697	CACNA1C/F2RL3/TRPC6/PLPP4/THY1/CCL3/RAMP3/TSPAN13/CEMIP/APLNR/CCL4	11
BP	GO:0032868	response to insulin	11/264	269/18903	0.00146941	0.0214482	0.0172986	COL1A1/RAB15/CTSK/FOS/SOCS3/ALPL/EGR1/EGR2/IGF2/GAL/ERFE	11
BP	GO:0030323	respiratory tube development	9/264	191/18903	0.00149718	0.0217559	0.0175469	TGFB3/ADAMTS2/PTK7/CRISPLD2/MMP14/LOX/COL3A1/CHI3L1/LIF	9
BP	GO:0001569	branching involved in blood vessel morphogenesis	4/264	36/18903	0.00154135	0.022192	0.0178986	LEF1/MDK/NRARP/SFRP2	4
BP	GO:0046849	bone remodeling	6/264	89/18903	0.00154765	0.022192	0.0178986	TGFB3/CTHRC1/CTSK/MDK/IL6/SPP1	6
BP	GO:0048678	response to axon injury	6/264	89/18903	0.00154765	0.022192	0.0178986	RTN4RL2/MMP2/KCNK2/NEFL/THY1/SPP1	6
BP	GO:0090100	positive regulation of transmembrane receptor protein serine/threonine kinase signaling pathway	7/264	121/18903	0.00156381	0.0223255	0.0180062	CCN1/TGFB3/THBS1/GDF11/INHBA/GDF15/GDF7	7
BP	GO:0050769	positive regulation of neurogenesis	10/264	231/18903	0.00157192	0.0223432	0.0180205	IL34/MDK/SERPINF1/IL6/NEFL/SLC7A5/SERPINE2/CRABP2/EGR2/LIF	10
BP	GO:0051412	response to corticosterone	3/264	17/18903	0.00158424	0.0224204	0.0180828	FOS/FOSB/NEFL	3
BP	GO:0071675	regulation of mononuclear cell migration	7/264	123/18903	0.00171831	0.0241766	0.0194992	IL34/THBS1/MDK/CCL3/SPNS2/DUSP1/CCL4	7
BP	GO:0090303	positive regulation of wound healing	5/264	62/18903	0.00173013	0.0241766	0.0194992	CCN4/THBS1/SMOC2/EMILIN1/F7	5
BP	GO:0097530	granulocyte migration	8/264	158/18903	0.00173061	0.0241766	0.0194992	IL34/CCL8/THBS1/SCG2/MDK/CCL3/CXCL2/CCL4	8
BP	GO:0002693	positive regulation of cellular extravasation	3/264	18/18903	0.00188158	0.0260618	0.0210197	MDK/PLVAP/THY1	3
BP	GO:0097094	craniofacial suture morphogenesis	3/264	18/18903	0.00188158	0.0260618	0.0210197	TGFB3/MMP14/MMP16	3
BP	GO:0034764	positive regulation of transmembrane transport	10/264	237/18903	0.00189905	0.0261923	0.021125	F2RL3/TRPC6/SLC7A5/THY1/RAMP3/CEMIP/APLNR/GAL/ERFE/CA2	10
BP	GO:0042692	muscle cell differentiation	14/264	409/18903	0.00191927	0.0263597	0.0212599	TPM1/ADAM12/NID1/MAPK12/MAPK11/PTGFRN/LAMB1/SDC1/MMP14/FHOD3/LOX/GDF15/APLNR/IGF2	14
BP	GO:1904705	regulation of vascular associated smooth muscle cell proliferation	6/264	93/18903	0.00193845	0.0265112	0.0213822	TGFB3/TPM1/MMP2/ADAMTS1/CDKN1A/MMP9	6
BP	GO:0003231	cardiac ventricle development	7/264	126/18903	0.00197199	0.0268571	0.0216611	COL11A1/CCN1/TPM1/PTK7/KCNK2/APLNR/SFRP2	7
BP	GO:0051893	regulation of focal adhesion assembly	5/264	64/18903	0.00199306	0.0269187	0.0217108	MAP4K4/THBS1/COL16A1/MMP14/THY1	5
BP	GO:0090109	regulation of cell-substrate junction assembly	5/264	64/18903	0.00199306	0.0269187	0.0217108	MAP4K4/THBS1/COL16A1/MMP14/THY1	5
BP	GO:0032570	response to progesterone	4/264	39/18903	0.00208297	0.0280168	0.0225965	TGFB3/THBS1/FOS/FOSB	4
BP	GO:0003170	heart valve development	5/264	65/18903	0.00213494	0.0285977	0.023065	CCN1/EMILIN1/ELN/ADAMTS9/APLNR	5
BP	GO:1990874	vascular associated smooth muscle cell proliferation	6/264	95/18903	0.00215981	0.0288122	0.023238	TGFB3/TPM1/MMP2/ADAMTS1/CDKN1A/MMP9	6
BP	GO:0007519	skeletal muscle tissue development	8/264	164/18903	0.00218611	0.0290441	0.023425	EPHB1/ELN/FOS/NR4A1/EGR1/EGR2/ATF3/IGF2	8
BP	GO:0010759	positive regulation of macrophage chemotaxis	3/264	19/18903	0.00221146	0.0292614	0.0236003	IL34/THBS1/MDK	3
BP	GO:0001953	negative regulation of cell-matrix adhesion	4/264	40/18903	0.00228933	0.0301691	0.0243324	MAP4K4/THBS1/CDKN2A/MMP14	4
BP	GO:0045444	fat cell differentiation	10/264	244/18903	0.00234804	0.030818	0.0248557	TRIB2/CCN4/MMP11/NR4A1/IL6/ZFP36/EGR2/DIO2/SFRP2/NR4A2	10
BP	GO:1901654	response to ketone	9/264	205/18903	0.00242478	0.0316974	0.025565	POSTN/TGFB3/THBS1/SERPINF1/F7/FOS/FOSB/NEFL/SPP1	9
BP	GO:0070613	regulation of protein processing	5/264	67/18903	0.00244059	0.0317287	0.0255902	THBS1/SPON1/MMP14/NKD2/SERPINE2	5
BP	GO:0003205	cardiac chamber development	8/264	167/18903	0.00244667	0.0317287	0.0255902	COL11A1/CCN1/TPM1/PTK7/ADAMTS1/KCNK2/APLNR/SFRP2	8
BP	GO:0002691	regulation of cellular extravasation	4/264	41/18903	0.00250935	0.0321572	0.0259358	MDK/PLVAP/SELE/THY1	4
BP	GO:0051281	positive regulation of release of sequestered calcium ion into cytosol	4/264	41/18903	0.00250935	0.0321572	0.0259358	F2RL3/THY1/CEMIP/APLNR	4
BP	GO:0150077	regulation of neuroinflammatory response	4/264	41/18903	0.00250935	0.0321572	0.0259358	SPHK1/IL6/CCL3/MMP9	4
BP	GO:0048661	positive regulation of smooth muscle cell proliferation	6/264	98/18903	0.00252693	0.0322555	0.0260151	CCN4/THBS1/MMP2/ADAMTS1/IL6/MMP9	6
BP	GO:0055093	response to hyperoxia	3/264	20/18903	0.00257506	0.0326141	0.0263043	COL1A1/MMP2/SLC7A5	3
BP	GO:1903978	regulation of microglial cell activation	3/264	20/18903	0.00257506	0.0326141	0.0263043	SPHK1/IL6/CCL3	3
BP	GO:0010959	regulation of metal ion transport	14/264	423/18903	0.00260841	0.0329084	0.0265417	CACNA1C/ABCC9/F2RL3/TRPC6/PLPP4/THY1/SERPINE2/CCL3/RAMP3/TSPAN13/CEMIP/APLNR/CCL4/GAL	14
BP	GO:0007156	homophilic cell adhesion via plasma membrane adhesion molecules	8/264	170/18903	0.00273096	0.0343125	0.0276741	CDH11/PCDH7/TRO/HMCN1/DSG2/PCDH1/CADM1/CDH3	8
BP	GO:0071604	transforming growth factor beta production	4/264	42/18903	0.00274347	0.0343125	0.0276741	LRRC32/THBS1/COL3A1/CDH3	4
BP	GO:0060562	epithelial tube morphogenesis	12/264	335/18903	0.00275132	0.0343125	0.0276741	CTHRC1/ADAMTS12/LEF1/MDK/PTK7/MMP14/NRARP/KIF26B/GDF7/TMEM59L/APLNR/SFRP2	12
BP	GO:0150116	regulation of cell-substrate junction organization	5/264	69/18903	0.00277684	0.0344985	0.0278241	MAP4K4/THBS1/COL16A1/MMP14/THY1	5
BP	GO:0048562	embryonic organ morphogenesis	11/264	294/18903	0.00293545	0.0363303	0.0293016	COL11A1/MFAP2/TGFB3/CTHRC1/RUNX2/PTK7/DLX5/MMP14/MMP16/WHRN/APLNR	11
BP	GO:0098657	import into cell	10/264	252/18903	0.00296173	0.0365168	0.0294519	CACNA1C/THBS1/ABCC9/KCNJ8/NALF1/SLC1A7/PLPPR4/KCNJ6/SLC7A5/RAMP3	10
BP	GO:1904037	positive regulation of epithelial cell apoptotic process	4/264	43/18903	0.00299212	0.0367522	0.0296419	THBS1/H19/IL6/SFRP4	4
BP	GO:0001666	response to hypoxia	11/264	296/18903	0.003091	0.037824	0.0305063	TGFB3/THBS1/MMP2/ARNT2/LOXL2/F7/FOS/KCNK2/MMP14/EGR1/NR4A2	11
BP	GO:0002548	monocyte chemotaxis	5/264	71/18903	0.00314539	0.0382132	0.0308202	CCL8/IL6/CCL3/DUSP1/CCL4	5
BP	GO:0021953	central nervous system neuron differentiation	8/264	174/18903	0.00314943	0.0382132	0.0308202	CDH11/EPHB3/EPHB1/DMRT3/INHBA/GDF7/DRAXIN/NR4A2	8
BP	GO:0061041	regulation of wound healing	7/264	137/18903	0.00315802	0.0382132	0.0308202	CCN4/THBS1/SMOC2/EMILIN1/F7/SERPINE2/TNFRSF12A	7
BP	GO:0006979	response to oxidative stress	14/264	434/18903	0.00328294	0.0395777	0.0319207	COL1A1/TPM1/PXDN/MMP2/H19/GPX7/PYCR1/SPHK1/FOS/SDC1/IL6/MMP14/MMP9/NR4A2	14
BP	GO:0035567	non-canonical Wnt signaling pathway	5/264	72/18903	0.00334231	0.0399972	0.032259	CTHRC1/PTK7/SFRP2/SFRP4/ROR2	5
BP	GO:1903317	regulation of protein maturation	5/264	72/18903	0.00334231	0.0399972	0.032259	THBS1/SPON1/MMP14/NKD2/SERPINE2	5
BP	GO:0051963	regulation of synapse assembly	6/264	104/18903	0.0033995	0.0403353	0.0325317	EPHB3/EPHB1/FLRT2/THBS2/LRRN1/SYNDIG1	6
BP	GO:0030728	ovulation	3/264	22/18903	0.00340774	0.0403353	0.0325317	MMP2/ADAMTS1/INHBA	3
BP	GO:0060713	labyrinthine layer morphogenesis	3/264	22/18903	0.00340774	0.0403353	0.0325317	CCN1/LEF1/SOCS3	3
BP	GO:0006469	negative regulation of protein kinase activity	9/264	216/18903	0.00343424	0.0405017	0.0326659	TRIB2/SPRY4/CAMK2N1/CDKN2A/CAMK2N2/THY1/CDKN1A/DUSP1/SFRP2	9
BP	GO:0048736	appendage development	8/264	178/18903	0.00361618	0.0423405	0.034149	CACNA1C/LEF1/RUNX2/DLX5/COL3A1/CRABP2/SMOC1/SFRP2	8
BP	GO:0060173	limb development	8/264	178/18903	0.00361618	0.0423405	0.034149	CACNA1C/LEF1/RUNX2/DLX5/COL3A1/CRABP2/SMOC1/SFRP2	8
BP	GO:0035282	segmentation	6/264	106/18903	0.00373495	0.0435744	0.0351442	LEF1/BASP1/NRARP/SEMA3F/EGR2/SFRP2	6
BP	GO:0035924	cellular response to vascular endothelial growth factor stimulus	5/264	74/18903	0.00376252	0.0437393	0.0352772	ADAMTS12/SMOC2/SPHK1/NR4A1/PTP4A3	5
BP	GO:0048701	embryonic cranial skeleton morphogenesis	4/264	46/18903	0.00382954	0.0442776	0.0357113	TGFB3/RUNX2/MMP14/MMP16	4
BP	GO:0035107	appendage morphogenesis	7/264	142/18903	0.00384963	0.0442776	0.0357113	CACNA1C/LEF1/RUNX2/DLX5/COL3A1/CRABP2/SFRP2	7
BP	GO:0035108	limb morphogenesis	7/264	142/18903	0.00384963	0.0442776	0.0357113	CACNA1C/LEF1/RUNX2/DLX5/COL3A1/CRABP2/SFRP2	7
BP	GO:0048608	reproductive structure development	11/264	306/18903	0.00397124	0.0455154	0.0367097	MMP2/BASP1/SERPINF1/ADAMTS1/SDC1/INHBA/MMP14/SERPINE2/GDF7/SFRP2/ROR2	11
BP	GO:0010720	positive regulation of cell development	11/264	307/18903	0.00406926	0.0464753	0.0374838	IL34/MDK/SERPINF1/GPR68/IL6/NEFL/SLC7A5/SERPINE2/CRABP2/EGR2/LIF	11
BP	GO:1902106	negative regulation of leukocyte differentiation	6/264	108/18903	0.00409437	0.0465985	0.0375832	MDK/GPR68/LRRC17/INHBA/NRARP/CCL3	6
BP	GO:0097553	calcium ion transmembrane import into cytosol	8/264	182/18903	0.0041348	0.0468947	0.0378221	CACNA1C/F2RL3/NALF1/THY1/CCL3/RAMP3/CEMIP/APLNR	8
BP	GO:0036293	response to decreased oxygen levels	11/264	309/18903	0.0042711	0.0481267	0.0388157	TGFB3/THBS1/MMP2/ARNT2/LOXL2/F7/FOS/KCNK2/MMP14/EGR1/NR4A2	11
BP	GO:0001936	regulation of endothelial cell proliferation	8/264	183/18903	0.004273	0.0481267	0.0388157	THBS1/SCG2/SPARC/MDK/NR4A1/NRARP/APLNR/IGF2	8
BP	GO:0061458	reproductive system development	11/264	310/18903	0.00437497	0.0489104	0.0394478	MMP2/BASP1/SERPINF1/ADAMTS1/SDC1/INHBA/MMP14/SERPINE2/GDF7/SFRP2/ROR2	11
BP	GO:0035988	chondrocyte proliferation	3/264	24/18903	0.00438766	0.0489104	0.0394478	LEF1/MMP14/MMP16	3
BP	GO:1902074	response to salt	3/264	24/18903	0.00438766	0.0489104	0.0394478	RUNX2/ALPL/NEFL	3
BP	GO:0050768	negative regulation of neurogenesis	7/264	146/18903	0.00448119	0.0497358	0.0401136	IL6/SEMA5B/EFNB3/THY1/SEMA3F/DRAXIN/SPP1	7
BP	GO:0044089	positive regulation of cellular component biogenesis	15/264	498/18903	0.00449227	0.0497358	0.0401136	MAP4K4/EPHB3/EPHB1/TGFB3/TPM1/FLRT2/COL16A1/THBS2/EMILIN1/LRRN1/SDC1/HRK/THY1/SYNDIG1/FRMD7	15
BP	GO:0017015	regulation of transforming growth factor beta receptor signaling pathway	7/264	147/18903	0.00465064	0.0513147	0.041387	HTRA3/TGFB3/THBS1/BAMBI/EMILIN1/LOX/ASPN	7
BP	GO:0010001	glial cell differentiation	9/264	227/18903	0.00474833	0.0522156	0.0421135	IL34/LEF1/MDK/IL6/ANO1/SERPINE2/EGR2/ROR2/LIF	9
BP	GO:0030099	myeloid cell differentiation	13/264	407/18903	0.00492845	0.0537245	0.0433306	CCN4/IL34/LEF1/FOS/GPR68/LRRC17/INHBA/LOX/ZFP36/CCL3/MMP9/ROR2/LIF	13
BP	GO:1901071	glucosamine-containing compound metabolic process	3/264	25/18903	0.00493507	0.0537245	0.0433306	CHST6/CHI3L1/CHI3L2	3
BP	GO:1904996	positive regulation of leukocyte adhesion to vascular endothelial cell	3/264	25/18903	0.00493507	0.0537245	0.0433306	MDK/SELE/IL6	3
BP	GO:0010721	negative regulation of cell development	8/264	188/18903	0.00501812	0.0542657	0.043767	SPRY4/IL6/SEMA5B/EFNB3/THY1/SEMA3F/DRAXIN/SPP1	8
BP	GO:0061138	morphogenesis of a branching epithelium	8/264	188/18903	0.00501812	0.0542657	0.043767	LEF1/MDK/SOCS3/MMP14/NRARP/GDF7/TMEM59L/SFRP2	8
BP	GO:2001238	positive regulation of extrinsic apoptotic signaling pathway	4/264	50/18903	0.005175	0.0555498	0.0448028	THBS1/INHBA/ATF3/TNFRSF12A	4
BP	GO:0001890	placenta development	7/264	150/18903	0.00518807	0.0555498	0.0448028	CCN1/LEF1/SOCS3/ADAM19/IGF2/LIF/SPP1	7
BP	GO:1903844	regulation of cellular response to transforming growth factor beta stimulus	7/264	150/18903	0.00518807	0.0555498	0.0448028	HTRA3/TGFB3/THBS1/BAMBI/EMILIN1/LOX/ASPN	7
BP	GO:1903707	negative regulation of hemopoiesis	6/264	114/18903	0.00532644	0.0568445	0.0458469	MDK/GPR68/LRRC17/INHBA/NRARP/CCL3	6
BP	GO:0051961	negative regulation of nervous system development	7/264	151/18903	0.00537718	0.0571984	0.0461324	IL6/SEMA5B/EFNB3/THY1/SEMA3F/DRAXIN/SPP1	7
BP	GO:0010954	positive regulation of protein processing	3/264	26/18903	0.00552185	0.0573891	0.0462862	SPON1/MMP14/NKD2	3
BP	GO:0051894	positive regulation of focal adhesion assembly	3/264	26/18903	0.00552185	0.0573891	0.0462862	MAP4K4/COL16A1/THY1	3
BP	GO:0060343	trabecula formation	3/264	26/18903	0.00552185	0.0573891	0.0462862	COL1A1/MMP2/ADAMTS1	3
BP	GO:0062009	secondary palate development	3/264	26/18903	0.00552185	0.0573891	0.0462862	TGFB3/LRRC32/LEF1	3
BP	GO:0010631	epithelial cell migration	12/264	366/18903	0.00555132	0.0573891	0.0462862	MAP4K4/RHOJ/THBS1/SMOC2/SCG2/SPARC/LOXL2/SERPINF1/ADAMTS9/NR4A1/PTP4A3/MMP9	12
BP	GO:0007157	heterophilic cell-cell adhesion via plasma membrane cell adhesion molecules	4/264	51/18903	0.00555489	0.0573891	0.0462862	SCARF2/HMCN1/SELE/CADM1	4
BP	GO:0019083	viral transcription	4/264	51/18903	0.00555489	0.0573891	0.0462862	LEF1/ZFP36/CCL3/CCL4	4
BP	GO:0022602	ovulation cycle process	4/264	51/18903	0.00555489	0.0573891	0.0462862	TGFB3/MMP2/ADAMTS1/INHBA	4
BP	GO:0001938	positive regulation of endothelial cell proliferation	6/264	115/18903	0.00555554	0.0573891	0.0462862	SCG2/MDK/NR4A1/NRARP/APLNR/IGF2	6
BP	GO:0072006	nephron development	7/264	152/18903	0.00557142	0.0573891	0.0462862	NID1/BASP1/ENPEP/EGR1/KIF26B/TMEM59L/LIF	7
BP	GO:0051348	negative regulation of transferase activity	10/264	276/18903	0.00559962	0.0574977	0.0463737	TRIB2/SPRY4/CAMK2N1/CDKN2A/CAMK2N2/ZFP36/THY1/CDKN1A/DUSP1/SFRP2	10
BP	GO:0050727	regulation of inflammatory response	13/264	414/18903	0.00566665	0.058003	0.0467813	CCN4/ADAMTS12/C2CD4B/MDK/SERPINF1/SPHK1/SOCS3/CAMK2N1/SELE/IL6/ZFP36/CCL3/MMP9	13
BP	GO:0051149	positive regulation of muscle cell differentiation	5/264	82/18903	0.00582583	0.0592596	0.0477948	NID1/MAPK12/MAPK11/LAMB1/MMP14	5
BP	GO:0051279	regulation of release of sequestered calcium ion into cytosol	5/264	82/18903	0.00582583	0.0592596	0.0477948	CACNA1C/F2RL3/THY1/CEMIP/APLNR	5
BP	GO:0048839	inner ear development	8/264	193/18903	0.00585893	0.0593883	0.0478986	COL11A1/TGFB3/CTHRC1/PTK7/KCNK2/DLX5/PLPPR4/WHRN	8
BP	GO:0032103	positive regulation of response to external stimulus	14/264	464/18903	0.00587498	0.0593883	0.0478986	CCN4/IL34/THBS1/SMOC2/SCG2/C2CD4B/MDK/EMILIN1/F7/CAMK2N1/IL6/CCL3/CADM1/CCL4	14
BP	GO:0090132	epithelium migration	12/264	369/18903	0.0059124	0.0595816	0.0480545	MAP4K4/RHOJ/THBS1/SMOC2/SCG2/SPARC/LOXL2/SERPINF1/ADAMTS9/NR4A1/PTP4A3/MMP9	12
BP	GO:0002762	negative regulation of myeloid leukocyte differentiation	4/264	52/18903	0.00595296	0.0598052	0.0482349	GPR68/LRRC17/INHBA/CCL3	4
BP	GO:0007584	response to nutrient	7/264	154/18903	0.00597561	0.059848	0.0482694	POSTN/COL1A1/RUNX2/F7/ALPL/SFRP2/SPP1	7
BP	GO:0031345	negative regulation of cell projection organization	8/264	194/18903	0.00603924	0.0602998	0.0486337	RTN4RL2/SEMA5B/EFNB3/THY1/SEMA3F/STMN2/DRAXIN/SPP1	8
BP	GO:0032740	positive regulation of interleukin-17 production	3/264	27/18903	0.00614874	0.0604657	0.0487675	SPHK1/IL6/SLC7A5	3
BP	GO:0032967	positive regulation of collagen biosynthetic process	3/264	27/18903	0.00614874	0.0604657	0.0487675	TGFB3/INHBA/CREB3L1	3
BP	GO:0035929	steroid hormone secretion	3/264	27/18903	0.00614874	0.0604657	0.0487675	INHBA/GAL/SPP1	3
BP	GO:0036296	response to increased oxygen levels	3/264	27/18903	0.00614874	0.0604657	0.0487675	COL1A1/MMP2/SLC7A5	3
BP	GO:1905564	positive regulation of vascular endothelial cell proliferation	3/264	27/18903	0.00614874	0.0604657	0.0487675	MDK/NRARP/IGF2	3
BP	GO:2001236	regulation of extrinsic apoptotic signaling pathway	7/264	155/18903	0.00618574	0.0604921	0.0487888	THBS1/SCG2/INHBA/UNC5B/ATF3/TNFRSF12A/SFRP2	7
BP	GO:1901214	regulation of neuron death	11/264	325/18903	0.00618859	0.0604921	0.0487888	EPHB1/TGFB3/MDK/SERPINF1/FOS/NEFL/EGR1/CCL3/UNC5B/DRAXIN/NR4A2	11
BP	GO:0040013	negative regulation of locomotion	13/264	419/18903	0.0062462	0.0608724	0.0490955	CNN2/TPM1/THBS1/EMILIN1/PODN/SERPINF1/ADAMTS9/SEMA5B/COL3A1/THY1/SEMA3F/DUSP1/SFRP2	13
BP	GO:0030326	embryonic limb morphogenesis	6/264	118/18903	0.00628611	0.0608967	0.0491151	CACNA1C/LEF1/RUNX2/DLX5/CRABP2/SFRP2	6
BP	GO:0035113	embryonic appendage morphogenesis	6/264	118/18903	0.00628611	0.0608967	0.0491151	CACNA1C/LEF1/RUNX2/DLX5/CRABP2/SFRP2	6
BP	GO:0043542	endothelial cell migration	10/264	281/18903	0.00632918	0.061132	0.0493049	RHOJ/THBS1/SMOC2/SCG2/SPARC/LOXL2/SERPINF1/ADAMTS9/NR4A1/PTP4A3	10
BP	GO:0060071	Wnt signaling pathway, planar cell polarity pathway	4/264	53/18903	0.00636958	0.0613402	0.0494729	CTHRC1/PTK7/SFRP2/ROR2	4
BP	GO:0098742	cell-cell adhesion via plasma-membrane adhesion molecules	10/264	282/18903	0.00648359	0.0622539	0.0502098	CDH11/SCARF2/PCDH7/TRO/HMCN1/SELE/DSG2/PCDH1/CADM1/CDH3	10
BP	GO:0090130	tissue migration	12/264	374/18903	0.00655543	0.0627586	0.0506168	MAP4K4/RHOJ/THBS1/SMOC2/SCG2/SPARC/LOXL2/SERPINF1/ADAMTS9/NR4A1/PTP4A3/MMP9	12
BP	GO:0048754	branching morphogenesis of an epithelial tube	7/264	157/18903	0.00662247	0.0632121	0.0509826	LEF1/MDK/MMP14/NRARP/GDF7/TMEM59L/SFRP2	7
BP	GO:0021954	central nervous system neuron development	5/264	85/18903	0.00677221	0.0632121	0.0509826	CDH11/EPHB3/EPHB1/DRAXIN/NR4A2	5
BP	GO:0048041	focal adhesion assembly	5/264	85/18903	0.00677221	0.0632121	0.0509826	MAP4K4/THBS1/COL16A1/MMP14/THY1	5
BP	GO:0033673	negative regulation of kinase activity	9/264	240/18903	0.00677245	0.0632121	0.0509826	TRIB2/SPRY4/CAMK2N1/CDKN2A/CAMK2N2/THY1/CDKN1A/DUSP1/SFRP2	9
BP	GO:0010714	positive regulation of collagen metabolic process	3/264	28/18903	0.00681642	0.0632121	0.0509826	TGFB3/INHBA/CREB3L1	3
BP	GO:0010758	regulation of macrophage chemotaxis	3/264	28/18903	0.00681642	0.0632121	0.0509826	IL34/THBS1/MDK	3
BP	GO:0030194	positive regulation of blood coagulation	3/264	28/18903	0.00681642	0.0632121	0.0509826	THBS1/EMILIN1/F7	3
BP	GO:0070723	response to cholesterol	3/264	28/18903	0.00681642	0.0632121	0.0509826	F7/INHBA/CCL3	3
BP	GO:1900048	positive regulation of hemostasis	3/264	28/18903	0.00681642	0.0632121	0.0509826	THBS1/EMILIN1/F7	3
BP	GO:1903319	positive regulation of protein maturation	3/264	28/18903	0.00681642	0.0632121	0.0509826	SPON1/MMP14/NKD2	3
BP	GO:1903671	negative regulation of sprouting angiogenesis	3/264	28/18903	0.00681642	0.0632121	0.0509826	THBS1/ADAMTS9/CREB3L1	3
BP	GO:0031667	response to nutrient levels	14/264	474/18903	0.0070362	0.0650648	0.0524769	POSTN/COL1A1/CTSK/RUNX2/F7/FOS/ALPL/ZFP36/SLC7A5/GDF15/CDKN1A/ATF3/SFRP2/SPP1	14
BP	GO:0048592	eye morphogenesis	7/264	159/18903	0.00708173	0.0653004	0.0526669	MFAP2/EPHB1/GDF11/COL5A2/COL5A1/THY1/COL8A1	7
BP	GO:0048638	regulation of developmental growth	11/264	332/18903	0.00721553	0.0660082	0.0532377	BASP1/MAPK11/KCNK2/SEMA5B/SEMA3F/CRABP2/GDF15/CDKN1A/IGF2/DRAXIN/SPP1	11
BP	GO:0003179	heart valve morphogenesis	4/264	55/18903	0.00725988	0.0660082	0.0532377	CCN1/EMILIN1/ELN/ADAMTS9	4
BP	GO:0003229	ventricular cardiac muscle tissue development	4/264	55/18903	0.00725988	0.0660082	0.0532377	COL11A1/TPM1/ADAMTS9/DSG2	4
BP	GO:0031103	axon regeneration	4/264	55/18903	0.00725988	0.0660082	0.0532377	RTN4RL2/MMP2/NEFL/SPP1	4
BP	GO:1904645	response to amyloid-beta	4/264	55/18903	0.00725988	0.0660082	0.0532377	MMP2/RAMP3/MMP13/MMP9	4
BP	GO:0030278	regulation of ossification	6/264	122/18903	0.0073658	0.0667847	0.053864	CCN1/TGFB3/MDK/RUNX2/CCL3/EGR2	6
BP	GO:0001892	embryonic placenta development	5/264	87/18903	0.00745986	0.0673766	0.0543414	CCN1/LEF1/SOCS3/IGF2/LIF	5
BP	GO:0034599	cellular response to oxidative stress	10/264	288/18903	0.00747249	0.0673766	0.0543414	TPM1/MMP2/H19/GPX7/PYCR1/SPHK1/FOS/IL6/MMP9/NR4A2	10
BP	GO:0010800	positive regulation of peptidyl-threonine phosphorylation	3/264	29/18903	0.00752551	0.0674808	0.0544255	SPHK1/CHI3L1/CEMIP	3
BP	GO:1902547	regulation of cellular response to vascular endothelial growth factor stimulus	3/264	29/18903	0.00752551	0.0674808	0.0544255	ADAMTS12/SMOC2/PTP4A3	3
BP	GO:0042326	negative regulation of phosphorylation	12/264	381/18903	0.00754724	0.0674898	0.0544327	TRIB2/SPRY4/EMILIN1/SOCS3/CAMK2N1/CDKN2A/CAMK2N2/INHBA/THY1/CDKN1A/DUSP1/SFRP2	12
BP	GO:0098739	import across plasma membrane	8/264	202/18903	0.00763768	0.0681114	0.0549341	CACNA1C/THBS1/ABCC9/KCNJ8/NALF1/KCNJ6/SLC7A5/RAMP3	8
BP	GO:0034329	cell junction assembly	13/264	430/18903	0.00768786	0.0683715	0.0551438	MAP4K4/CDH11/EPHB3/EPHB1/THBS1/FLRT2/COL16A1/THBS2/LRRN1/MMP14/THY1/SYNDIG1/APLNR	13
BP	GO:0033627	cell adhesion mediated by integrin	5/264	88/18903	0.00782129	0.0693687	0.0559481	COL16A1/EMILIN1/ITGA10/SFRP2/LIF	5
BP	GO:0001763	morphogenesis of a branching structure	8/264	203/18903	0.00785791	0.0695041	0.0560573	LEF1/MDK/SOCS3/MMP14/NRARP/GDF7/TMEM59L/SFRP2	8
BP	GO:0051209	release of sequestered calcium ion into cytosol	6/264	124/18903	0.00795316	0.0697936	0.0562908	CACNA1C/F2RL3/THY1/CCL3/CEMIP/APLNR	6
BP	GO:0009410	response to xenobiotic stimulus	13/264	432/18903	0.00797618	0.0697936	0.0562908	COL1A1/THBS1/MMP2/FMO1/MDK/FOS/FOSB/SMOX/INHBA/LOX/SFRP2/GAL/CDH3	13
BP	GO:0001542	ovulation from ovarian follicle	2/264	10/18903	0.00812093	0.0697936	0.0562908	MMP2/ADAMTS1	2
BP	GO:0014012	peripheral nervous system axon regeneration	2/264	10/18903	0.00812093	0.0697936	0.0562908	MMP2/NEFL	2
BP	GO:0021561	facial nerve development	2/264	10/18903	0.00812093	0.0697936	0.0562908	SEMA3F/EGR2	2
BP	GO:0021604	cranial nerve structural organization	2/264	10/18903	0.00812093	0.0697936	0.0562908	SEMA3F/EGR2	2
BP	GO:0021610	facial nerve morphogenesis	2/264	10/18903	0.00812093	0.0697936	0.0562908	SEMA3F/EGR2	2
BP	GO:0035747	natural killer cell chemotaxis	2/264	10/18903	0.00812093	0.0697936	0.0562908	CCL3/CCL4	2
BP	GO:0060346	bone trabecula formation	2/264	10/18903	0.00812093	0.0697936	0.0562908	COL1A1/MMP2	2
BP	GO:0001933	negative regulation of protein phosphorylation	11/264	338/18903	0.00819778	0.0697936	0.0562908	TRIB2/SPRY4/EMILIN1/SOCS3/CAMK2N1/CDKN2A/CAMK2N2/THY1/CDKN1A/DUSP1/SFRP2	11
BP	GO:0008347	glial cell migration	4/264	57/18903	0.00822858	0.0697936	0.0562908	LAMB1/MMP14/COL3A1/CCL3	4
BP	GO:0038066	p38MAPK cascade	4/264	57/18903	0.00822858	0.0697936	0.0562908	MAPK11/SPHK1/ZFP36/DUSP1	4
BP	GO:0090175	regulation of establishment of planar polarity	4/264	57/18903	0.00822858	0.0697936	0.0562908	CTHRC1/PTK7/SFRP2/ROR2	4
BP	GO:0001952	regulation of cell-matrix adhesion	6/264	125/18903	0.00825915	0.0697936	0.0562908	MAP4K4/THBS1/COL16A1/CDKN2A/MMP14/THY1	6
BP	GO:0051283	negative regulation of sequestering of calcium ion	6/264	125/18903	0.00825915	0.0697936	0.0562908	CACNA1C/F2RL3/THY1/CCL3/CEMIP/APLNR	6
BP	GO:0008045	motor neuron axon guidance	3/264	30/18903	0.0082766	0.0697936	0.0562908	CHN1/SEMA3F/EGR2	3
BP	GO:0021602	cranial nerve morphogenesis	3/264	30/18903	0.0082766	0.0697936	0.0562908	EPHB1/SEMA3F/EGR2	3
BP	GO:0050820	positive regulation of coagulation	3/264	30/18903	0.0082766	0.0697936	0.0562908	THBS1/EMILIN1/F7	3
BP	GO:0003206	cardiac chamber morphogenesis	6/264	126/18903	0.00857351	0.0716129	0.0577581	COL11A1/CCN1/TPM1/ADAMTS1/APLNR/SFRP2	6
BP	GO:0098659	inorganic cation import across plasma membrane	6/264	126/18903	0.00857351	0.0716129	0.0577581	CACNA1C/ABCC9/KCNJ8/NALF1/KCNJ6/RAMP3	6
BP	GO:0099587	inorganic ion import across plasma membrane	6/264	126/18903	0.00857351	0.0716129	0.0577581	CACNA1C/ABCC9/KCNJ8/NALF1/KCNJ6/RAMP3	6
BP	GO:0070098	chemokine-mediated signaling pathway	5/264	90/18903	0.00858034	0.0716129	0.0577581	CCL8/CCL3/ACKR1/CXCL2/CCL4	5
BP	GO:0051282	regulation of sequestering of calcium ion	6/264	127/18903	0.00889635	0.0740604	0.0597322	CACNA1C/F2RL3/THY1/CCL3/CEMIP/APLNR	6
BP	GO:0034505	tooth mineralization	3/264	31/18903	0.00907022	0.0749329	0.0604358	COL1A1/ALPL/ASPN	3
BP	GO:0035767	endothelial cell chemotaxis	3/264	31/18903	0.00907022	0.0749329	0.0604358	THBS1/SMOC2/NR4A1	3
BP	GO:0150117	positive regulation of cell-substrate junction organization	3/264	31/18903	0.00907022	0.0749329	0.0604358	MAP4K4/COL16A1/THY1	3
BP	GO:0006816	calcium ion transport	13/264	440/18903	0.00921594	0.0756588	0.0610213	CACNA1C/CCL8/F2RL3/NALF1/TRPC6/PLPP4/THY1/CCL3/RAMP3/TSPAN13/CEMIP/APLNR/CCL4	13
BP	GO:0045936	negative regulation of phosphate metabolic process	13/264	440/18903	0.00921594	0.0756588	0.0610213	TRIB2/SPRY4/H19/EMILIN1/SOCS3/CAMK2N1/CDKN2A/CAMK2N2/INHBA/THY1/CDKN1A/DUSP1/SFRP2	13
BP	GO:0048706	embryonic skeletal system development	6/264	128/18903	0.00922782	0.0756588	0.0610213	COL11A1/COL1A1/TGFB3/RUNX2/MMP14/MMP16	6
BP	GO:0022407	regulation of cell-cell adhesion	14/264	490/18903	0.00926853	0.0758017	0.0611365	EPHB3/LRRC32/LEF1/MDK/SELE/IL6/EFNB3/NRARP/THY1/SERPINE2/KIF26B/ADAM19/IL4I1/IGF2	14
BP	GO:0010563	negative regulation of phosphorus metabolic process	13/264	441/18903	0.00938098	0.0761322	0.0614031	TRIB2/SPRY4/H19/EMILIN1/SOCS3/CAMK2N1/CDKN2A/CAMK2N2/INHBA/THY1/CDKN1A/DUSP1/SFRP2	13
BP	GO:0048732	gland development	13/264	441/18903	0.00938098	0.0761322	0.0614031	EPHB3/TGFB3/LBH/LEF1/MMP2/MDK/SERPINF1/IL6/SLC7A5/SERPINE2/CADM1/GDF7/IGF2	13
BP	GO:0001656	metanephros development	5/264	92/18903	0.00938891	0.0761322	0.0614031	GDF11/BASP1/EGR1/KIF26B/LIF	5
BP	GO:2000027	regulation of animal organ morphogenesis	6/264	129/18903	0.00956801	0.0761322	0.0614031	CTHRC1/RUNX2/PTK7/DMRT3/SFRP2/ROR2	6
BP	GO:0001667	ameboidal-type cell migration	14/264	492/18903	0.00958297	0.0761322	0.0614031	MAP4K4/RHOJ/THBS1/SMOC2/SCG2/SPARC/LOXL2/SERPINF1/ADAMTS9/NR4A1/SEMA5B/PTP4A3/SEMA3F/MMP9	14
BP	GO:0007568	aging	7/264	169/18903	0.00973992	0.0761322	0.0614031	TGFB3/MMP2/LOXL2/SERPINF1/FOS/ALPL/INHBA	7
BP	GO:1904427	positive regulation of calcium ion transmembrane transport	5/264	93/18903	0.00981224	0.0761322	0.0614031	F2RL3/THY1/RAMP3/CEMIP/APLNR	5
BP	GO:0045599	negative regulation of fat cell differentiation	4/264	60/18903	0.00983439	0.0761322	0.0614031	TRIB2/CCN4/MMP11/IL6	4
BP	GO:1903670	regulation of sprouting angiogenesis	4/264	60/18903	0.00983439	0.0761322	0.0614031	RHOJ/THBS1/ADAMTS9/CREB3L1	4
BP	GO:0007614	short-term memory	2/264	11/18903	0.00983469	0.0761322	0.0614031	MDK/SERPINF1	2
BP	GO:0042487	regulation of odontogenesis of dentin-containing tooth	2/264	11/18903	0.00983469	0.0761322	0.0614031	RUNX2/DMRT3	2
BP	GO:0044848	biological phase	2/264	11/18903	0.00983469	0.0761322	0.0614031	GAL/CDH3	2
BP	GO:0071492	cellular response to UV-A	2/264	11/18903	0.00983469	0.0761322	0.0614031	MMP2/MMP9	2
BP	GO:0090179	planar cell polarity pathway involved in neural tube closure	2/264	11/18903	0.00983469	0.0761322	0.0614031	PTK7/SFRP2	2
BP	GO:0110011	regulation of basement membrane organization	2/264	11/18903	0.00983469	0.0761322	0.0614031	NID1/LAMB1	2
BP	GO:1990440	positive regulation of transcription from RNA polymerase II promoter in response to endoplasmic reticulum stress	2/264	11/18903	0.00983469	0.0761322	0.0614031	CREB3L1/ATF3	2
BP	GO:2000833	positive regulation of steroid hormone secretion	2/264	11/18903	0.00983469	0.0761322	0.0614031	GAL/SPP1	2
BP	GO:0021537	telencephalon development	9/264	255/18903	0.00986646	0.0761322	0.0614031	EPHB3/LEF1/MDK/LAMB1/DLX5/NEFL/INHBA/COL3A1/DRAXIN	9
BP	GO:0071900	regulation of protein serine/threonine kinase activity	12/264	395/18903	0.00988259	0.0761322	0.0614031	TRIB2/SPRY4/IL34/THBS1/CDKN2A/THY1/CDKN1A/CEMIP/DUSP1/IGF2/SFRP2/ROR2	12
BP	GO:0003338	metanephros morphogenesis	3/264	32/18903	0.00990683	0.0761322	0.0614031	BASP1/KIF26B/LIF	3
BP	GO:0035115	embryonic forelimb morphogenesis	3/264	32/18903	0.00990683	0.0761322	0.0614031	CACNA1C/RUNX2/CRABP2	3
BP	GO:0046685	response to arsenic-containing substance	3/264	32/18903	0.00990683	0.0761322	0.0614031	SERPINF1/NEFL/ATF3	3
BP	GO:0048710	regulation of astrocyte differentiation	3/264	32/18903	0.00990683	0.0761322	0.0614031	IL6/SERPINE2/LIF	3
BP	GO:0061037	negative regulation of cartilage development	3/264	32/18903	0.00990683	0.0761322	0.0614031	CCN4/ADAMTS12/CTSK	3
BP	GO:1990776	response to angiotensin	3/264	32/18903	0.00990683	0.0761322	0.0614031	INHBA/COL3A1/CA2	3
BP	GO:0042542	response to hydrogen peroxide	6/264	130/18903	0.00991707	0.0761322	0.0614031	COL1A1/MMP2/PYCR1/SPHK1/SDC1/IL6	6
BP	GO:0043588	skin development	10/264	302/18903	0.0102325	0.0783071	0.0631573	COL1A1/COL1A2/ADAMTS2/COL5A2/COL5A1/INHBA/COL3A1/ZFP36/GAL/CDH3	10
BP	GO:0048704	embryonic skeletal system morphogenesis	5/264	94/18903	0.0102485	0.0783071	0.0631573	COL11A1/TGFB3/RUNX2/MMP14/MMP16	5
BP	GO:0051208	sequestering of calcium ion	6/264	131/18903	0.0102751	0.0783265	0.0631729	CACNA1C/F2RL3/THY1/CCL3/CEMIP/APLNR	6
BP	GO:0014706	striated muscle tissue development	9/264	257/18903	0.0103483	0.0787006	0.0634746	COL11A1/TPM1/LEF1/MAPK11/ADAMTS9/KCNK2/DSG2/FHOD3/LOX	9
BP	GO:0003007	heart morphogenesis	9/264	258/18903	0.0105958	0.080395	0.0648412	COL11A1/CCN1/TPM1/FLRT2/ELN/ADAMTS1/COL5A1/APLNR/SFRP2	9
BP	GO:0007044	cell-substrate junction assembly	5/264	95/18903	0.0106979	0.0807155	0.0650997	MAP4K4/THBS1/COL16A1/MMP14/THY1	5
BP	GO:0045638	negative regulation of myeloid cell differentiation	5/264	95/18903	0.0106979	0.0807155	0.0650997	GPR68/LRRC17/INHBA/ZFP36/CCL3	5
BP	GO:0036314	response to sterol	3/264	33/18903	0.0107869	0.0807155	0.0650997	F7/INHBA/CCL3	3
BP	GO:0045577	regulation of B cell differentiation	3/264	33/18903	0.0107869	0.0807155	0.0650997	INHBA/MMP14/IL4I1	3
BP	GO:0050974	detection of mechanical stimulus involved in sensory perception	3/264	33/18903	0.0107869	0.0807155	0.0650997	COL11A1/SERPINE2/WHRN	3
BP	GO:0060351	cartilage development involved in endochondral bone morphogenesis	3/264	33/18903	0.0107869	0.0807155	0.0650997	SERPINH1/COL1A1/MMP13	3
BP	GO:0043030	regulation of macrophage activation	4/264	62/18903	0.0110104	0.0821989	0.066296	THBS1/SPHK1/IL6/CCL3	4
BP	GO:0071375	cellular response to peptide hormone stimulus	10/264	306/18903	0.0111483	0.0830379	0.0669728	RAB15/FOS/SOCS3/NR4A1/INHBA/GDF15/IGF2/ERFE/NR4A2/CA2	10
BP	GO:0006022	aminoglycan metabolic process	6/264	134/18903	0.0114042	0.0845572	0.0681981	CHST6/CHSY3/EGFLAM/CHI3L1/CEMIP/CHI3L2	6
BP	GO:0030048	actin filament-based movement	6/264	134/18903	0.0114042	0.0845572	0.0681981	CACNA1C/TPM1/ABCC9/KCNJ8/MYO1D/DSG2	6
BP	GO:0031668	cellular response to extracellular stimulus	9/264	262/18903	0.0116305	0.0845843	0.06822	POSTN/COL1A1/CTSK/FOS/SLC7A5/CDKN1A/ATF3/SFRP2/NR4A2	9
BP	GO:0001657	ureteric bud development	5/264	97/18903	0.0116367	0.0845843	0.06822	GDF11/BASP1/SDC1/KIF26B/TMEM59L	5
BP	GO:0001553	luteinization	2/264	12/18903	0.0116937	0.0845843	0.06822	MMP2/INHBA	2
BP	GO:0032966	negative regulation of collagen biosynthetic process	2/264	12/18903	0.0116937	0.0845843	0.06822	EMILIN1/IL6	2
BP	GO:0042447	hormone catabolic process	2/264	12/18903	0.0116937	0.0845843	0.06822	DIO2/SPP1	2
BP	GO:0043589	skin morphogenesis	2/264	12/18903	0.0116937	0.0845843	0.06822	COL1A1/COL1A2	2
BP	GO:0051549	positive regulation of keratinocyte migration	2/264	12/18903	0.0116937	0.0845843	0.06822	MAP4K4/MMP9	2
BP	GO:0090178	regulation of establishment of planar polarity involved in neural tube closure	2/264	12/18903	0.0116937	0.0845843	0.06822	PTK7/SFRP2	2
BP	GO:0098911	regulation of ventricular cardiac muscle cell action potential	2/264	12/18903	0.0116937	0.0845843	0.06822	CACNA1C/DSG2	2
BP	GO:2000035	regulation of stem cell division	2/264	12/18903	0.0116937	0.0845843	0.06822	LBH/SFRP2	2
BP	GO:2000303	regulation of ceramide biosynthetic process	2/264	12/18903	0.0116937	0.0845843	0.06822	CCN1/SPHK1	2
BP	GO:0021510	spinal cord development	5/264	98/18903	0.0121264	0.0871336	0.0702761	GDF11/DMRT3/NEFL/GDF7/DRAXIN	5
BP	GO:0072163	mesonephric epithelium development	5/264	98/18903	0.0121264	0.0871336	0.0702761	GDF11/BASP1/SDC1/KIF26B/TMEM59L	5
BP	GO:0072164	mesonephric tubule development	5/264	98/18903	0.0121264	0.0871336	0.0702761	GDF11/BASP1/SDC1/KIF26B/TMEM59L	5
BP	GO:0009581	detection of external stimulus	6/264	137/18903	0.0126182	0.0903531	0.0728727	COL11A1/EPHB1/SEMA5B/ANO1/SERPINE2/WHRN	6
BP	GO:0030512	negative regulation of transforming growth factor beta receptor signaling pathway	5/264	99/18903	0.01263	0.0903531	0.0728727	HTRA3/TGFB3/BAMBI/EMILIN1/ASPN	5
BP	GO:0043583	ear development	8/264	221/18903	0.0126927	0.090404	0.0729138	COL11A1/TGFB3/CTHRC1/PTK7/KCNK2/DLX5/PLPPR4/WHRN	8
BP	GO:0050866	negative regulation of cell activation	8/264	221/18903	0.0126927	0.090404	0.0729138	LRRC32/MDK/EMILIN1/INHBA/NRARP/SERPINE2/IL4I1/GAL	8
BP	GO:0048247	lymphocyte chemotaxis	4/264	65/18903	0.0129382	0.0919514	0.0741618	CH25H/CCL8/CCL3/CCL4	4
BP	GO:0030316	osteoclast differentiation	5/264	100/18903	0.0131476	0.0931553	0.0751328	CCN4/FOS/GPR68/LRRC17/CCL3	5
BP	GO:0019932	second-messenger-mediated signaling	10/264	314/18903	0.0131648	0.0931553	0.0751328	CACNA1C/THBS1/SPHK1/SELE/ADGRB2/CCL3/APLNR/CCL4/GAL/RASD1	10
BP	GO:0070663	regulation of leukocyte proliferation	9/264	269/18903	0.0136208	0.0942336	0.0760025	CNN2/LRRC32/IL34/CCL8/IL6/CDKN1A/IL4I1/IGF2/GAL	9
BP	GO:0050953	sensory perception of light stimulus	8/264	224/18903	0.013673	0.0942336	0.0760025	COL11A1/COL1A1/RGS16/HMCN1/SEMA5B/WHRN/CDH3/KERA	8
BP	GO:0150115	cell-substrate junction organization	5/264	101/18903	0.0136793	0.0942336	0.0760025	MAP4K4/THBS1/COL16A1/MMP14/THY1	5
BP	GO:0006026	aminoglycan catabolic process	3/264	36/18903	0.0136912	0.0942336	0.0760025	CHI3L1/CEMIP/CHI3L2	3
BP	GO:0018149	peptide cross-linking	3/264	36/18903	0.0136912	0.0942336	0.0760025	THBS1/EGFLAM/COL3A1	3
BP	GO:0086005	ventricular cardiac muscle cell action potential	3/264	36/18903	0.0136912	0.0942336	0.0760025	CACNA1C/KCNJ8/DSG2	3
BP	GO:0010713	negative regulation of collagen metabolic process	2/264	13/18903	0.0136935	0.0942336	0.0760025	EMILIN1/IL6	2
BP	GO:0021681	cerebellar granular layer development	2/264	13/18903	0.0136935	0.0942336	0.0760025	MDK/SERPINE2	2
BP	GO:0033690	positive regulation of osteoblast proliferation	2/264	13/18903	0.0136935	0.0942336	0.0760025	CCN1/CTHRC1	2
BP	GO:0061430	bone trabecula morphogenesis	2/264	13/18903	0.0136935	0.0942336	0.0760025	COL1A1/MMP2	2
BP	GO:0090153	regulation of sphingolipid biosynthetic process	2/264	13/18903	0.0136935	0.0942336	0.0760025	CCN1/SPHK1	2
BP	GO:1905038	regulation of membrane lipid metabolic process	2/264	13/18903	0.0136935	0.0942336	0.0760025	CCN1/SPHK1	2
BP	GO:2001046	positive regulation of integrin-mediated signaling pathway	2/264	13/18903	0.0136935	0.0942336	0.0760025	NID1/LAMB1	2
BP	GO:0009582	detection of abiotic stimulus	6/264	140/18903	0.0139203	0.0954194	0.0769589	COL11A1/EPHB1/SEMA5B/ANO1/SERPINE2/WHRN	6
BP	GO:0003018	vascular process in circulatory system	9/264	270/18903	0.0139245	0.0954194	0.0769589	SLC4A3/SMTNL2/ABCC9/MMP2/KCNJ8/C2CD4B/PLVAP/PTP4A3/SLC7A5	9
BP	GO:0007596	blood coagulation	8/264	225/18903	0.0140118	0.0958159	0.0772786	THBS1/F2RL3/EMILIN1/F7/IL6/COL3A1/DGKI/SERPINE2	8
BP	GO:0001823	mesonephros development	5/264	102/18903	0.0142252	0.0970717	0.0782914	GDF11/BASP1/SDC1/KIF26B/TMEM59L	5
BP	GO:0051385	response to mineralocorticoid	3/264	37/18903	0.0147485	0.100057	0.0806993	FOS/FOSB/NEFL	3
BP	GO:0030336	negative regulation of cell migration	11/264	368/18903	0.0147554	0.100057	0.0806993	CNN2/TPM1/THBS1/EMILIN1/PODN/SERPINF1/ADAMTS9/COL3A1/THY1/DUSP1/SFRP2	11
BP	GO:0070997	neuron death	11/264	368/18903	0.0147554	0.100057	0.0806993	EPHB1/TGFB3/MDK/SERPINF1/FOS/NEFL/EGR1/CCL3/UNC5B/DRAXIN/NR4A2	11
BP	GO:0042472	inner ear morphogenesis	5/264	103/18903	0.0147857	0.100057	0.0806993	COL11A1/CTHRC1/PTK7/DLX5/WHRN	5
BP	GO:0045670	regulation of osteoclast differentiation	4/264	68/18903	0.0150689	0.101762	0.0820742	FOS/GPR68/LRRC17/CCL3	4
BP	GO:0070252	actin-mediated cell contraction	5/264	104/18903	0.0153608	0.10326	0.0832825	CACNA1C/TPM1/ABCC9/KCNJ8/DSG2	5
BP	GO:0022409	positive regulation of cell-cell adhesion	10/264	322/18903	0.0154443	0.10326	0.0832825	LEF1/MDK/SELE/IL6/EFNB3/THY1/KIF26B/ADAM19/IL4I1/IGF2	10
BP	GO:0050817	coagulation	8/264	230/18903	0.015798	0.10326	0.0832825	THBS1/F2RL3/EMILIN1/F7/IL6/COL3A1/DGKI/SERPINE2	8
BP	GO:0032835	glomerulus development	4/264	69/18903	0.0158253	0.10326	0.0832825	NID1/BASP1/ENPEP/EGR1	4
BP	GO:0050922	negative regulation of chemotaxis	4/264	69/18903	0.0158253	0.10326	0.0832825	THBS1/SEMA5B/SEMA3F/DUSP1	4
BP	GO:0034767	positive regulation of ion transmembrane transport	7/264	186/18903	0.015828	0.10326	0.0832825	F2RL3/TRPC6/THY1/RAMP3/CEMIP/APLNR/GAL	7
BP	GO:0043405	regulation of MAP kinase activity	7/264	186/18903	0.015828	0.10326	0.0832825	TRIB2/SPRY4/IL34/THBS1/DUSP1/SFRP2/ROR2	7
BP	GO:0043922	negative regulation by host of viral transcription	2/264	14/18903	0.01583	0.10326	0.0832825	CCL3/CCL4	2
BP	GO:0044849	estrous cycle	2/264	14/18903	0.01583	0.10326	0.0832825	MDK/EGR1	2
BP	GO:0046348	amino sugar catabolic process	2/264	14/18903	0.01583	0.10326	0.0832825	CHI3L1/CHI3L2	2
BP	GO:0048070	regulation of developmental pigmentation	2/264	14/18903	0.01583	0.10326	0.0832825	ADAMTS9/SPNS2	2
BP	GO:0048711	positive regulation of astrocyte differentiation	2/264	14/18903	0.01583	0.10326	0.0832825	SERPINE2/LIF	2
BP	GO:0051547	regulation of keratinocyte migration	2/264	14/18903	0.01583	0.10326	0.0832825	MAP4K4/MMP9	2
BP	GO:0070141	response to UV-A	2/264	14/18903	0.01583	0.10326	0.0832825	MMP2/MMP9	2
BP	GO:0120305	regulation of pigmentation	2/264	14/18903	0.01583	0.10326	0.0832825	ADAMTS9/SPNS2	2
BP	GO:1902043	positive regulation of extrinsic apoptotic signaling pathway via death domain receptors	2/264	14/18903	0.01583	0.10326	0.0832825	THBS1/ATF3	2
BP	GO:1905522	negative regulation of macrophage migration	2/264	14/18903	0.01583	0.10326	0.0832825	CNN2/EMILIN1	2
BP	GO:0001558	regulation of cell growth	12/264	422/18903	0.015935	0.103737	0.0836671	SPHK1/SEMA5B/CDKN2A/INHBA/MMP14/SERPINE2/SEMA3F/CRABP2/CDKN1A/DRAXIN/SFRP2/SPP1	12
BP	GO:1903131	mononuclear cell differentiation	13/264	473/18903	0.0160008	0.103957	0.0838447	IL34/LEF1/CTSK/MDK/RUNX2/FOS/GPR68/IL6/INHBA/MMP14/NRARP/EGR1/IL4I1	13
BP	GO:1901653	cellular response to peptide	11/264	373/18903	0.0161518	0.104666	0.0844165	RAB15/FOS/SOCS3/NR4A1/ANO1/INHBA/GDF15/IGF2/ERFE/NR4A2/CA2	11
BP	GO:0007599	hemostasis	8/264	231/18903	0.0161742	0.104666	0.0844165	THBS1/F2RL3/EMILIN1/F7/IL6/COL3A1/DGKI/SERPINE2	8
BP	GO:2001233	regulation of apoptotic signaling pathway	11/264	374/18903	0.0164426	0.106192	0.0856471	THBS1/SCG2/MEIS3/INHBA/UNC5B/CREB3L1/ATF3/TNFRSF12A/MMP9/SFRP2/NR4A2	11
BP	GO:0030593	neutrophil chemotaxis	5/264	106/18903	0.0165553	0.106607	0.0859823	CCL8/MDK/CCL3/CXCL2/CCL4	5
BP	GO:0014823	response to activity	4/264	70/18903	0.0166052	0.106607	0.0859823	MMP2/FOS/IL6/SLC7A5	4
BP	GO:0030193	regulation of blood coagulation	4/264	70/18903	0.0166052	0.106607	0.0859823	THBS1/EMILIN1/F7/SERPINE2	4
BP	GO:1903169	regulation of calcium ion transmembrane transport	7/264	188/18903	0.016689	0.106934	0.0862461	CACNA1C/F2RL3/THY1/RAMP3/TSPAN13/CEMIP/APLNR	7
BP	GO:0072073	kidney epithelium development	6/264	146/18903	0.0168004	0.107434	0.0866487	GDF11/BASP1/SDC1/KIF26B/TMEM59L/LIF	6
BP	GO:0060560	developmental growth involved in morphogenesis	8/264	233/18903	0.0169459	0.107434	0.0866487	PTK7/SEMA5B/SEMA3F/CRABP2/KIF26B/DRAXIN/SFRP2/SPP1	8
BP	GO:2001234	negative regulation of apoptotic signaling pathway	8/264	233/18903	0.0169459	0.107434	0.0866487	THBS1/SCG2/MEIS3/UNC5B/CREB3L1/MMP9/SFRP2/NR4A2	8
BP	GO:0035136	forelimb morphogenesis	3/264	39/18903	0.0169979	0.107434	0.0866487	CACNA1C/RUNX2/CRABP2	3
BP	GO:0043618	regulation of transcription from RNA polymerase II promoter in response to stress	3/264	39/18903	0.0169979	0.107434	0.0866487	EGR1/CREB3L1/ATF3	3
BP	GO:0044060	regulation of endocrine process	3/264	39/18903	0.0169979	0.107434	0.0866487	INHBA/GAL/SPP1	3
BP	GO:0071634	regulation of transforming growth factor beta production	3/264	39/18903	0.0169979	0.107434	0.0866487	LRRC32/THBS1/CDH3	3
BP	GO:0045598	regulation of fat cell differentiation	6/264	147/18903	0.0173174	0.109158	0.0880398	TRIB2/CCN4/MMP11/IL6/ZFP36/SFRP2	6
BP	GO:0071496	cellular response to external stimulus	10/264	328/18903	0.0173379	0.109158	0.0880398	POSTN/CNN2/COL1A1/CTSK/FOS/SLC7A5/CDKN1A/ATF3/SFRP2/NR4A2	10
BP	GO:0051057	positive regulation of small GTPase mediated signal transduction	4/264	71/18903	0.0174088	0.109393	0.088229	MAP4K4/F2RL3/COL3A1/FRMD7	4
BP	GO:0061387	regulation of extent of cell growth	5/264	108/18903	0.0178101	0.111576	0.0899894	SEMA5B/SEMA3F/CRABP2/DRAXIN/SPP1	5
BP	GO:0003376	sphingosine-1-phosphate receptor signaling pathway	2/264	15/18903	0.0180989	0.111576	0.0899894	SPHK1/SPNS2	2
BP	GO:0010838	positive regulation of keratinocyte proliferation	2/264	15/18903	0.0180989	0.111576	0.0899894	MDK/CDH3	2
BP	GO:0032905	transforming growth factor beta1 production	2/264	15/18903	0.0180989	0.111576	0.0899894	THBS1/COL3A1	2
BP	GO:0048820	hair follicle maturation	2/264	15/18903	0.0180989	0.111576	0.0899894	GAL/CDH3	2
BP	GO:0050910	detection of mechanical stimulus involved in sensory perception of sound	2/264	15/18903	0.0180989	0.111576	0.0899894	COL11A1/WHRN	2
BP	GO:0060026	convergent extension	2/264	15/18903	0.0180989	0.111576	0.0899894	PTK7/SFRP2	2
BP	GO:0070571	negative regulation of neuron projection regeneration	2/264	15/18903	0.0180989	0.111576	0.0899894	THY1/SPP1	2
BP	GO:0070831	basement membrane assembly	2/264	15/18903	0.0180989	0.111576	0.0899894	PXDN/LAMB1	2
BP	GO:0072283	metanephric renal vesicle morphogenesis	2/264	15/18903	0.0180989	0.111576	0.0899894	KIF26B/LIF	2
BP	GO:1904994	regulation of leukocyte adhesion to vascular endothelial cell	3/264	40/18903	0.0181905	0.111928	0.090274	MDK/SELE/IL6	3
BP	GO:1900046	regulation of hemostasis	4/264	72/18903	0.0182362	0.111998	0.0903299	THBS1/EMILIN1/F7/SERPINE2	4
BP	GO:0022411	cellular component disassembly	13/264	483/18903	0.0186679	0.114433	0.0922939	MAP4K4/TGFB3/MMP2/CTSK/MMP11/SH3PXD2B/ADAMTS4/KLK4/IL6/MMP14/MMP13/MMP9/STMN2	13
BP	GO:0150076	neuroinflammatory response	4/264	73/18903	0.0190877	0.116568	0.0940155	SPHK1/IL6/CCL3/MMP9	4
BP	GO:1904888	cranial skeletal system development	4/264	73/18903	0.0190877	0.116568	0.0940155	TGFB3/RUNX2/MMP14/MMP16	4
BP	GO:0030900	forebrain development	11/264	383/18903	0.0192393	0.117054	0.0944081	EPHB3/LEF1/MDK/LAMB1/DLX5/NEFL/INHBA/COL3A1/GDF7/DRAXIN/NR4A2	11
BP	GO:2000146	negative regulation of cell motility	11/264	383/18903	0.0192393	0.117054	0.0944081	CNN2/TPM1/THBS1/EMILIN1/PODN/SERPINF1/ADAMTS9/COL3A1/THY1/DUSP1/SFRP2	11
BP	GO:0051403	stress-activated MAPK cascade	8/264	239/18903	0.0194199	0.117328	0.0946289	MAP4K4/EPHB1/MAPK11/SPHK1/EDA2R/ZFP36/DUSP1/SFRP2	8
BP	GO:0006040	amino sugar metabolic process	3/264	41/18903	0.0194285	0.117328	0.0946289	CHST6/CHI3L1/CHI3L2	3
BP	GO:0072210	metanephric nephron development	3/264	41/18903	0.0194285	0.117328	0.0946289	EGR1/KIF26B/LIF	3
BP	GO:0098703	calcium ion import across plasma membrane	3/264	41/18903	0.0194285	0.117328	0.0946289	CACNA1C/NALF1/RAMP3	3
BP	GO:0030510	regulation of BMP signaling pathway	5/264	111/18903	0.0198076	0.119396	0.0962966	CCN1/HTRA3/BAMBI/SFRP2/SFRP4	5
BP	GO:0001736	establishment of planar polarity	4/264	74/18903	0.0199634	0.11967	0.096518	CTHRC1/PTK7/SFRP2/ROR2	4
BP	GO:0007164	establishment of tissue polarity	4/264	74/18903	0.0199634	0.11967	0.096518	CTHRC1/PTK7/SFRP2/ROR2	4
BP	GO:0045123	cellular extravasation	4/264	74/18903	0.0199634	0.11967	0.096518	MDK/PLVAP/SELE/THY1	4
BP	GO:0007548	sex differentiation	9/264	288/18903	0.0202892	0.120642	0.0973017	MMP2/BASP1/ADAMTS1/SDC1/DMRT3/INHBA/MMP14/SFRP2/ROR2	9
BP	GO:0042445	hormone metabolic process	8/264	241/18903	0.0202991	0.120642	0.0973017	CTSK/ENPEP/EGR1/CRABP2/IL4I1/DIO2/GAL/SPP1	8
BP	GO:0021535	cell migration in hindbrain	2/264	16/18903	0.0204962	0.120642	0.0973017	EPHB1/LEF1	2
BP	GO:0021542	dentate gyrus development	2/264	16/18903	0.0204962	0.120642	0.0973017	LEF1/MDK	2
BP	GO:0021783	preganglionic parasympathetic fiber development	2/264	16/18903	0.0204962	0.120642	0.0973017	SEMA3F/EGR2	2
BP	GO:0046834	lipid phosphorylation	2/264	16/18903	0.0204962	0.120642	0.0973017	SPHK1/DGKI	2
BP	GO:0048532	anatomical structure arrangement	2/264	16/18903	0.0204962	0.120642	0.0973017	SEMA3F/EGR2	2
BP	GO:0050965	detection of temperature stimulus involved in sensory perception of pain	2/264	16/18903	0.0204962	0.120642	0.0973017	EPHB1/ANO1	2
BP	GO:0051447	negative regulation of meiotic cell cycle	2/264	16/18903	0.0204962	0.120642	0.0973017	DUSP1/LIF	2
BP	GO:2000696	regulation of epithelial cell differentiation involved in kidney development	2/264	16/18903	0.0204962	0.120642	0.0973017	MMP9/LIF	2
BP	GO:0030902	hindbrain development	6/264	153/18903	0.0206506	0.121331	0.0978578	EPHB1/LEF1/MDK/SERPINE2/EGR2/WHRN	6
BP	GO:0043270	positive regulation of ion transport	9/264	289/18903	0.0206956	0.121377	0.0978942	F2RL3/TRPC6/THY1/CCL3/RAMP3/CEMIP/APLNR/CCL4/GAL	9
BP	GO:0050818	regulation of coagulation	4/264	75/18903	0.0208636	0.122142	0.0985114	THBS1/EMILIN1/F7/SERPINE2	4
BP	GO:0008360	regulation of cell shape	6/264	154/18903	0.0212455	0.12371	0.0997765	FBLIM1/TPM1/RHOJ/BAMBI/STRIP2/CCL3	6
BP	GO:0043524	negative regulation of neuron apoptotic process	6/264	154/18903	0.0212455	0.12371	0.0997765	TGFB3/MDK/NEFL/UNC5B/DRAXIN/NR4A2	6
BP	GO:0050729	positive regulation of inflammatory response	6/264	154/18903	0.0212455	0.12371	0.0997765	CCN4/C2CD4B/MDK/CAMK2N1/IL6/CCL3	6
BP	GO:0009880	embryonic pattern specification	4/264	76/18903	0.0217882	0.126418	0.101961	BASP1/MEIS3/NRARP/SEMA3F	4
BP	GO:0086003	cardiac muscle cell contraction	4/264	76/18903	0.0217882	0.126418	0.101961	CACNA1C/ABCC9/KCNJ8/DSG2	4
BP	GO:0071364	cellular response to epidermal growth factor stimulus	3/264	43/18903	0.022041	0.127657	0.10296	COL1A1/FOS/ZFP36	3
BP	GO:0043393	regulation of protein binding	7/264	200/18903	0.022561	0.130323	0.10511	CTHRC1/BAMBI/SPON1/LOX/CDKN1A/MMP9/FRMD7	7
BP	GO:0031098	stress-activated protein kinase signaling cascade	8/264	246/18903	0.0226204	0.130323	0.10511	MAP4K4/EPHB1/MAPK11/SPHK1/EDA2R/ZFP36/DUSP1/SFRP2	8
BP	GO:0019221	cytokine-mediated signaling pathway	13/264	496/18903	0.0226214	0.130323	0.10511	IL34/CCL8/PXDN/SPHK1/EDA2R/IL2RB/PLVAP/IL6/EGR1/CCL3/ACKR1/CXCL2/CCL4	13
BP	GO:0016202	regulation of striated muscle tissue development	2/264	17/18903	0.0230178	0.130755	0.105458	LEF1/LOX	2
BP	GO:0036005	response to macrophage colony-stimulating factor	2/264	17/18903	0.0230178	0.130755	0.105458	ALPL/SPP1	2
BP	GO:0042481	regulation of odontogenesis	2/264	17/18903	0.0230178	0.130755	0.105458	RUNX2/DMRT3	2
BP	GO:0051895	negative regulation of focal adhesion assembly	2/264	17/18903	0.0230178	0.130755	0.105458	THBS1/MMP14	2
BP	GO:0070206	protein trimerization	2/264	17/18903	0.0230178	0.130755	0.105458	PXDN/COL1A2	2
BP	GO:0090399	replicative senescence	2/264	17/18903	0.0230178	0.130755	0.105458	CDKN2A/CDKN1A	2
BP	GO:0150118	negative regulation of cell-substrate junction organization	2/264	17/18903	0.0230178	0.130755	0.105458	THBS1/MMP14	2
BP	GO:1904948	midbrain dopaminergic neuron differentiation	2/264	17/18903	0.0230178	0.130755	0.105458	SFRP2/NR4A2	2
BP	GO:0010976	positive regulation of neuron projection development	6/264	157/18903	0.0230997	0.130992	0.105649	MDK/SERPINF1/PTK7/TUBB2B/STMN2/ROR2	6
BP	GO:0014911	positive regulation of smooth muscle cell migration	3/264	44/18903	0.0234155	0.132093	0.106537	CCN4/MDK/ADAMTS1	3
BP	GO:0071526	semaphorin-plexin signaling pathway	3/264	44/18903	0.0234155	0.132093	0.106537	NCAM1/SEMA5B/SEMA3F	3
BP	GO:1904706	negative regulation of vascular associated smooth muscle cell proliferation	3/264	44/18903	0.0234155	0.132093	0.106537	TGFB3/TPM1/CDKN1A	3
BP	GO:0062197	cellular response to chemical stress	10/264	345/18903	0.0236335	0.132551	0.106907	TPM1/MMP2/H19/GPX7/PYCR1/SPHK1/FOS/IL6/MMP9/NR4A2	10
BP	GO:0070588	calcium ion transmembrane transport	10/264	345/18903	0.0236335	0.132551	0.106907	CACNA1C/F2RL3/NALF1/TRPC6/THY1/CCL3/RAMP3/TSPAN13/CEMIP/APLNR	10
BP	GO:0043154	negative regulation of cysteine-type endopeptidase activity involved in apoptotic process	4/264	78/18903	0.0237119	0.132551	0.106907	THBS1/NR4A1/MMP9/SFRP2	4
BP	GO:0051966	regulation of synaptic transmission, glutamatergic	4/264	78/18903	0.0237119	0.132551	0.106907	PLPPR4/DGKI/SERPINE2/ROR2	4
BP	GO:0070373	negative regulation of ERK1 and ERK2 cascade	4/264	78/18903	0.0237119	0.132551	0.106907	SPRY4/EMILIN1/ATF3/LIF	4
BP	GO:0090101	negative regulation of transmembrane receptor protein serine/threonine kinase signaling pathway	6/264	158/18903	0.0237411	0.132551	0.106907	HTRA3/TGFB3/BAMBI/EMILIN1/SFRP2/ASPN	6
BP	GO:0050804	modulation of chemical synaptic transmission	12/264	448/18903	0.0240867	0.13425	0.108277	CDH11/EPHB1/LZTS1/TUBB2B/PLPPR4/SORCS2/DGKI/SERPINE2/EGR2/NPTX2/ROR2/CA2	12
BP	GO:0099177	regulation of trans-synaptic signaling	12/264	449/18903	0.0244519	0.136053	0.109731	CDH11/EPHB1/LZTS1/TUBB2B/PLPPR4/SORCS2/DGKI/SERPINE2/EGR2/NPTX2/ROR2/CA2	12
BP	GO:0009636	response to toxic substance	8/264	250/18903	0.0246077	0.136686	0.110242	PXDN/H19/GPX7/FOS/SDC1/NEFL/CCL3/CCL4	8
BP	GO:0086001	cardiac muscle cell action potential	4/264	79/18903	0.0247111	0.137016	0.110508	CACNA1C/SLC4A3/KCNJ8/DSG2	4
BP	GO:0010799	regulation of peptidyl-threonine phosphorylation	3/264	45/18903	0.0248356	0.137016	0.110508	SPHK1/CHI3L1/CEMIP	3
BP	GO:0030517	negative regulation of axon extension	3/264	45/18903	0.0248356	0.137016	0.110508	SEMA5B/SEMA3F/DRAXIN	3
BP	GO:0043620	regulation of DNA-templated transcription in response to stress	3/264	45/18903	0.0248356	0.137016	0.110508	EGR1/CREB3L1/ATF3	3
BP	GO:0070661	leukocyte proliferation	10/264	348/18903	0.0248965	0.13712	0.110592	CNN2/LRRC32/IL34/LEF1/CCL8/IL6/CDKN1A/IL4I1/IGF2/GAL	10
BP	GO:0051147	regulation of muscle cell differentiation	6/264	160/18903	0.0250597	0.137786	0.111129	NID1/MAPK12/MAPK11/LAMB1/MMP14/IGF2	6
BP	GO:0010951	negative regulation of endopeptidase activity	8/264	252/18903	0.0256459	0.13967	0.112648	SERPINH1/THBS1/SERPINF1/NR4A1/COL6A3/SERPINE2/MMP9/SFRP2	8
BP	GO:0010755	regulation of plasminogen activation	2/264	18/18903	0.0256598	0.13967	0.112648	THBS1/SERPINE2	2
BP	GO:0048486	parasympathetic nervous system development	2/264	18/18903	0.0256598	0.13967	0.112648	SEMA3F/EGR2	2
BP	GO:0072077	renal vesicle morphogenesis	2/264	18/18903	0.0256598	0.13967	0.112648	KIF26B/LIF	2
BP	GO:0090520	sphingolipid mediated signaling pathway	2/264	18/18903	0.0256598	0.13967	0.112648	SPHK1/SPNS2	2
BP	GO:0150078	positive regulation of neuroinflammatory response	2/264	18/18903	0.0256598	0.13967	0.112648	IL6/CCL3	2
BP	GO:0048644	muscle organ morphogenesis	4/264	80/18903	0.0257354	0.139847	0.112792	COL11A1/TPM1/COL3A1/LIF	4
BP	GO:0010837	regulation of keratinocyte proliferation	3/264	46/18903	0.0263011	0.142446	0.114887	MDK/ZFP36/CDH3	3
BP	GO:1901861	regulation of muscle tissue development	3/264	46/18903	0.0263011	0.142446	0.114887	LEF1/LOX/IGF2	3
BP	GO:0031346	positive regulation of cell projection organization	10/264	352/18903	0.0266551	0.144124	0.11624	TGFB3/MDK/SERPINF1/PTK7/TUBB2B/NEFL/CRABP2/FRMD7/STMN2/ROR2	10
BP	GO:0014855	striated muscle cell proliferation	4/264	81/18903	0.0267849	0.144585	0.116613	EPHB1/MAPK11/FOS/KCNK2	4
BP	GO:0021700	developmental maturation	9/264	304/18903	0.0275149	0.147922	0.119304	ADAMTS12/SEZ6L2/MMP2/GDF11/RUNX2/NEFL/GAL/CDH3/NR4A2	9
BP	GO:0050807	regulation of synapse organization	7/264	209/18903	0.0278091	0.147922	0.119304	EPHB3/EPHB1/FLRT2/THBS2/LRRN1/SEMA3F/SYNDIG1	7
BP	GO:0001774	microglial cell activation	3/264	47/18903	0.027812	0.147922	0.119304	SPHK1/IL6/CCL3	3
BP	GO:0050919	negative chemotaxis	3/264	47/18903	0.027812	0.147922	0.119304	FLRT2/SEMA5B/SEMA3F	3
BP	GO:0060711	labyrinthine layer development	3/264	47/18903	0.027812	0.147922	0.119304	CCN1/LEF1/SOCS3	3
BP	GO:0061383	trabecula morphogenesis	3/264	47/18903	0.027812	0.147922	0.119304	COL1A1/MMP2/ADAMTS1	3
BP	GO:0070849	response to epidermal growth factor	3/264	47/18903	0.027812	0.147922	0.119304	COL1A1/FOS/ZFP36	3
BP	GO:0140353	lipid export from cell	3/264	47/18903	0.027812	0.147922	0.119304	INHBA/GAL/SPP1	3
BP	GO:2001222	regulation of neuron migration	3/264	47/18903	0.027812	0.147922	0.119304	FLRT2/MDK/COL3A1	3
BP	GO:0048708	astrocyte differentiation	4/264	82/18903	0.0278597	0.147934	0.119313	IL6/SERPINE2/ROR2/LIF	4
BP	GO:0071901	negative regulation of protein serine/threonine kinase activity	5/264	122/18903	0.0283668	0.148478	0.119752	SPRY4/CDKN2A/CDKN1A/DUSP1/SFRP2	5
BP	GO:0002523	leukocyte migration involved in inflammatory response	2/264	19/18903	0.0284184	0.148478	0.119752	MDK/SELE	2
BP	GO:0021511	spinal cord patterning	2/264	19/18903	0.0284184	0.148478	0.119752	GDF11/DMRT3	2
BP	GO:0021516	dorsal spinal cord development	2/264	19/18903	0.0284184	0.148478	0.119752	GDF7/DRAXIN	2
BP	GO:0036003	positive regulation of transcription from RNA polymerase II promoter in response to stress	2/264	19/18903	0.0284184	0.148478	0.119752	CREB3L1/ATF3	2
BP	GO:0050961	detection of temperature stimulus involved in sensory perception	2/264	19/18903	0.0284184	0.148478	0.119752	EPHB1/ANO1	2
BP	GO:0051797	regulation of hair follicle development	2/264	19/18903	0.0284184	0.148478	0.119752	GAL/CDH3	2
BP	GO:0060044	negative regulation of cardiac muscle cell proliferation	2/264	19/18903	0.0284184	0.148478	0.119752	MAPK11/KCNK2	2
BP	GO:0072087	renal vesicle development	2/264	19/18903	0.0284184	0.148478	0.119752	KIF26B/LIF	2
BP	GO:0140354	lipid import into cell	2/264	19/18903	0.0284184	0.148478	0.119752	THBS1/PLPPR4	2
BP	GO:0022612	gland morphogenesis	5/264	123/18903	0.0292444	0.151736	0.12238	TGFB3/MMP2/MDK/IL6/GDF7	5
BP	GO:0046887	positive regulation of hormone secretion	5/264	123/18903	0.0292444	0.151736	0.12238	GPR68/ANO1/INHBA/GAL/SPP1	5
BP	GO:0051250	negative regulation of lymphocyte activation	6/264	166/18903	0.0293059	0.151736	0.12238	LRRC32/MDK/INHBA/NRARP/IL4I1/GAL	6
BP	GO:0032620	interleukin-17 production	3/264	48/18903	0.0293683	0.151736	0.12238	SPHK1/IL6/SLC7A5	3
BP	GO:0032660	regulation of interleukin-17 production	3/264	48/18903	0.0293683	0.151736	0.12238	SPHK1/IL6/SLC7A5	3
BP	GO:0035850	epithelial cell differentiation involved in kidney development	3/264	48/18903	0.0293683	0.151736	0.12238	BASP1/MMP9/LIF	3
BP	GO:0046850	regulation of bone remodeling	3/264	48/18903	0.0293683	0.151736	0.12238	MDK/IL6/SPP1	3
BP	GO:0021675	nerve development	4/264	84/18903	0.0300856	0.154492	0.124603	EPHB1/SERPINE2/SEMA3F/EGR2	4
BP	GO:0051851	modulation by host of symbiont process	4/264	84/18903	0.0300856	0.154492	0.124603	LEF1/CCL8/CCL3/CCL4	4
BP	GO:0055074	calcium ion homeostasis	9/264	309/18903	0.030104	0.154492	0.124603	CACNA1C/CCL8/F2RL3/TRPC6/ALPL/THY1/CCL3/CEMIP/APLNR	9
BP	GO:0042471	ear morphogenesis	5/264	124/18903	0.030139	0.154492	0.124603	COL11A1/CTHRC1/PTK7/DLX5/WHRN	5
BP	GO:0072676	lymphocyte migration	5/264	124/18903	0.030139	0.154492	0.124603	CH25H/CCL8/CCL3/SPNS2/CCL4	5
BP	GO:0003015	heart process	8/264	261/18903	0.0306974	0.157107	0.126712	CACNA1C/TPM1/SLC4A3/ABCC9/KCNJ8/DSG2/RAMP3/ADM5	8
BP	GO:0043114	regulation of vascular permeability	3/264	49/18903	0.0309697	0.157905	0.127355	C2CD4B/PLVAP/PTP4A3	3
BP	GO:0014856	skeletal muscle cell proliferation	2/264	20/18903	0.0312899	0.157905	0.127355	EPHB1/FOS	2
BP	GO:0032332	positive regulation of chondrocyte differentiation	2/264	20/18903	0.0312899	0.157905	0.127355	RUNX2/LOXL2	2
BP	GO:0045655	regulation of monocyte differentiation	2/264	20/18903	0.0312899	0.157905	0.127355	IL34/GPR68	2
BP	GO:0048670	regulation of collateral sprouting	2/264	20/18903	0.0312899	0.157905	0.127355	CRABP2/SPP1	2
BP	GO:0051546	keratinocyte migration	2/264	20/18903	0.0312899	0.157905	0.127355	MAP4K4/MMP9	2
BP	GO:0055062	phosphate ion homeostasis	2/264	20/18903	0.0312899	0.157905	0.127355	ALPL/SFRP4	2
BP	GO:0060231	mesenchymal to epithelial transition	2/264	20/18903	0.0312899	0.157905	0.127355	BASP1/LIF	2
BP	GO:0072506	trivalent inorganic anion homeostasis	2/264	20/18903	0.0312899	0.157905	0.127355	ALPL/SFRP4	2
BP	GO:0050803	regulation of synapse structure or activity	7/264	215/18903	0.0317351	0.159665	0.128775	EPHB3/EPHB1/FLRT2/THBS2/LRRN1/SEMA3F/SYNDIG1	7
BP	GO:0022604	regulation of cell morphogenesis	9/264	312/18903	0.0317368	0.159665	0.128775	FBLIM1/TPM1/SPRY4/RHOJ/SPARC/BAMBI/MDK/STRIP2/CCL3	9
BP	GO:0010466	negative regulation of peptidase activity	8/264	263/18903	0.0319065	0.160024	0.129065	SERPINH1/THBS1/SERPINF1/NR4A1/COL6A3/SERPINE2/MMP9/SFRP2	8
BP	GO:1903522	regulation of blood circulation	8/264	263/18903	0.0319065	0.160024	0.129065	CACNA1C/TPM1/SLC4A3/SMTNL2/ABCC9/MMP2/DSG2/ADM5	8
BP	GO:0032092	positive regulation of protein binding	4/264	86/18903	0.0324138	0.161346	0.130131	CTHRC1/BAMBI/SPON1/MMP9	4
BP	GO:0002269	leukocyte activation involved in inflammatory response	3/264	50/18903	0.0326162	0.161346	0.130131	SPHK1/IL6/CCL3	3
BP	GO:0007520	myoblast fusion	3/264	50/18903	0.0326162	0.161346	0.130131	ADAM12/PTGFRN/GDF15	3
BP	GO:0021515	cell differentiation in spinal cord	3/264	50/18903	0.0326162	0.161346	0.130131	DMRT3/GDF7/DRAXIN	3
BP	GO:0021695	cerebellar cortex development	3/264	50/18903	0.0326162	0.161346	0.130131	MDK/SERPINE2/WHRN	3
BP	GO:0090102	cochlea development	3/264	50/18903	0.0326162	0.161346	0.130131	CTHRC1/PTK7/KCNK2	3
BP	GO:1902041	regulation of extrinsic apoptotic signaling pathway via death domain receptors	3/264	50/18903	0.0326162	0.161346	0.130131	THBS1/ATF3/SFRP2	3
BP	GO:1904707	positive regulation of vascular associated smooth muscle cell proliferation	3/264	50/18903	0.0326162	0.161346	0.130131	MMP2/ADAMTS1/MMP9	3
BP	GO:1990573	potassium ion import across plasma membrane	3/264	50/18903	0.0326162	0.161346	0.130131	ABCC9/KCNJ8/KCNJ6	3
BP	GO:0046661	male sex differentiation	6/264	171/18903	0.033186	0.163667	0.132003	SDC1/DMRT3/INHBA/MMP14/SFRP2/ROR2	6
BP	GO:1904064	positive regulation of cation transmembrane transport	6/264	171/18903	0.033186	0.163667	0.132003	F2RL3/THY1/RAMP3/CEMIP/APLNR/GAL	6
BP	GO:0010232	vascular transport	4/264	87/18903	0.0336164	0.164791	0.13291	SLC4A3/ABCC9/KCNJ8/SLC7A5	4
BP	GO:0010660	regulation of muscle cell apoptotic process	4/264	87/18903	0.0336164	0.164791	0.13291	MDK/CDKN2A/SLC7A5/SFRP2	4
BP	GO:0014910	regulation of smooth muscle cell migration	4/264	87/18903	0.0336164	0.164791	0.13291	CCN4/TPM1/MDK/ADAMTS1	4
BP	GO:0150104	transport across blood-brain barrier	4/264	87/18903	0.0336164	0.164791	0.13291	SLC4A3/ABCC9/KCNJ8/SLC7A5	4
BP	GO:0043523	regulation of neuron apoptotic process	7/264	218/18903	0.0338308	0.165344	0.133355	TGFB3/MDK/NEFL/CCL3/UNC5B/DRAXIN/NR4A2	7
BP	GO:1901215	negative regulation of neuron death	7/264	218/18903	0.0338308	0.165344	0.133355	TGFB3/MDK/SERPINF1/NEFL/UNC5B/DRAXIN/NR4A2	7
BP	GO:0046683	response to organophosphorus	5/264	128/18903	0.0338888	0.16538	0.133384	COL1A1/ABCC9/FOS/FOSB/SDC1	5
BP	GO:0006590	thyroid hormone generation	2/264	21/18903	0.0342706	0.165439	0.133432	CTSK/DIO2	2
BP	GO:0035902	response to immobilization stress	2/264	21/18903	0.0342706	0.165439	0.133432	FOS/GAL	2
BP	GO:0060252	positive regulation of glial cell proliferation	2/264	21/18903	0.0342706	0.165439	0.133432	IL6/SLC7A5	2
BP	GO:0140131	positive regulation of lymphocyte chemotaxis	2/264	21/18903	0.0342706	0.165439	0.133432	CCL3/CCL4	2
BP	GO:1901522	positive regulation of transcription from RNA polymerase II promoter involved in cellular response to chemical stimulus	2/264	21/18903	0.0342706	0.165439	0.133432	RUNX2/DLX5	2
BP	GO:0050982	detection of mechanical stimulus	3/264	51/18903	0.0343075	0.165439	0.133432	COL11A1/SERPINE2/WHRN	3
BP	GO:0101023	vascular endothelial cell proliferation	3/264	51/18903	0.0343075	0.165439	0.133432	MDK/NRARP/IGF2	3
BP	GO:1905562	regulation of vascular endothelial cell proliferation	3/264	51/18903	0.0343075	0.165439	0.133432	MDK/NRARP/IGF2	3
BP	GO:0007601	visual perception	7/264	220/18903	0.035278	0.169867	0.137003	COL11A1/COL1A1/RGS16/HMCN1/SEMA5B/CDH3/KERA	7
BP	GO:1990266	neutrophil migration	5/264	130/18903	0.0358676	0.172451	0.139087	CCL8/MDK/CCL3/CXCL2/CCL4	5
BP	GO:0031290	retinal ganglion cell axon guidance	2/264	22/18903	0.0373568	0.176873	0.142654	EPHB3/EPHB1	2
BP	GO:0033630	positive regulation of cell adhesion mediated by integrin	2/264	22/18903	0.0373568	0.176873	0.142654	SFRP2/LIF	2
BP	GO:0046628	positive regulation of insulin receptor signaling pathway	2/264	22/18903	0.0373568	0.176873	0.142654	IGF2/ERFE	2
BP	GO:0048634	regulation of muscle organ development	2/264	22/18903	0.0373568	0.176873	0.142654	LEF1/LOX	2
BP	GO:0072574	hepatocyte proliferation	2/264	22/18903	0.0373568	0.176873	0.142654	MDK/IL6	2
BP	GO:0072575	epithelial cell proliferation involved in liver morphogenesis	2/264	22/18903	0.0373568	0.176873	0.142654	MDK/IL6	2
BP	GO:2000831	regulation of steroid hormone secretion	2/264	22/18903	0.0373568	0.176873	0.142654	GAL/SPP1	2
BP	GO:2001044	regulation of integrin-mediated signaling pathway	2/264	22/18903	0.0373568	0.176873	0.142654	NID1/LAMB1	2
BP	GO:0006029	proteoglycan metabolic process	4/264	90/18903	0.0373788	0.176873	0.142654	COL11A1/ADAMTS12/CHSY3/EGFLAM	4
BP	GO:0051591	response to cAMP	4/264	90/18903	0.0373788	0.176873	0.142654	COL1A1/FOS/FOSB/SDC1	4
BP	GO:0010634	positive regulation of epithelial cell migration	6/264	176/18903	0.0373852	0.176873	0.142654	MAP4K4/RHOJ/THBS1/SMOC2/SPARC/MMP9	6
BP	GO:0010656	negative regulation of muscle cell apoptotic process	3/264	53/18903	0.037824	0.177915	0.143494	MDK/SLC7A5/SFRP2	3
BP	GO:0015804	neutral amino acid transport	3/264	53/18903	0.037824	0.177915	0.143494	SLC1A7/SLC6A7/SLC7A5	3
BP	GO:0048146	positive regulation of fibroblast proliferation	3/264	53/18903	0.037824	0.177915	0.143494	SPHK1/CDKN1A/LIF	3
BP	GO:0071622	regulation of granulocyte chemotaxis	3/264	53/18903	0.037824	0.177915	0.143494	IL34/THBS1/MDK	3
BP	GO:0097191	extrinsic apoptotic signaling pathway	7/264	224/18903	0.0382943	0.179867	0.145069	THBS1/SCG2/INHBA/UNC5B/ATF3/TNFRSF12A/SFRP2	7
BP	GO:0030901	midbrain development	4/264	91/18903	0.0386846	0.180917	0.145916	BASP1/GDF7/SFRP2/NR4A2	4
BP	GO:0042475	odontogenesis of dentin-containing tooth	4/264	91/18903	0.0386846	0.180917	0.145916	LEF1/RUNX2/KLK4/DMRT3	4
BP	GO:2000117	negative regulation of cysteine-type endopeptidase activity	4/264	91/18903	0.0386846	0.180917	0.145916	THBS1/NR4A1/MMP9/SFRP2	4
BP	GO:0030168	platelet activation	5/264	133/18903	0.038967	0.181976	0.14677	F2RL3/IL6/COL3A1/DGKI/SERPINE2	5
BP	GO:0014009	glial cell proliferation	3/264	54/18903	0.0396486	0.184353	0.148687	IL34/IL6/SLC7A5	3
BP	GO:0061900	glial cell activation	3/264	54/18903	0.0396486	0.184353	0.148687	SPHK1/IL6/CCL3	3
BP	GO:0086002	cardiac muscle cell action potential involved in contraction	3/264	54/18903	0.0396486	0.184353	0.148687	CACNA1C/KCNJ8/DSG2	3
BP	GO:1903037	regulation of leukocyte cell-cell adhesion	10/264	377/18903	0.0397024	0.184353	0.148687	LRRC32/LEF1/MDK/SELE/IL6/EFNB3/NRARP/THY1/IL4I1/IGF2	10
BP	GO:1903039	positive regulation of leukocyte cell-cell adhesion	8/264	275/18903	0.0398486	0.184768	0.149021	LEF1/MDK/SELE/IL6/EFNB3/THY1/IL4I1/IGF2	8
BP	GO:0010657	muscle cell apoptotic process	4/264	92/18903	0.0400162	0.185281	0.149435	MDK/CDKN2A/SLC7A5/SFRP2	4
BP	GO:0072576	liver morphogenesis	2/264	23/18903	0.0405452	0.186669	0.150554	MDK/IL6	2
BP	GO:0150146	cell junction disassembly	2/264	23/18903	0.0405452	0.186669	0.150554	MAP4K4/TGFB3	2
BP	GO:1900120	regulation of receptor binding	2/264	23/18903	0.0405452	0.186669	0.150554	LOX/MMP9	2
BP	GO:1901032	negative regulation of response to reactive oxygen species	2/264	23/18903	0.0405452	0.186669	0.150554	H19/PYCR1	2
BP	GO:0050954	sensory perception of mechanical stimulus	6/264	180/18903	0.0409789	0.188288	0.151861	COL11A1/COL1A1/SERPINE2/WHRN/SPNS2/CEMIP	6
BP	GO:0001819	positive regulation of cytokine production	12/264	486/18903	0.0410127	0.188288	0.151861	SPON2/THBS1/H19/MDK/MAPK11/SPHK1/IL6/EGR1/CHI3L1/SLC7A5/CCL3/CADM1	12
BP	GO:0050886	endocrine process	4/264	93/18903	0.0413737	0.189014	0.152446	ENPEP/INHBA/GAL/SPP1	4
BP	GO:0051781	positive regulation of cell division	4/264	93/18903	0.0413737	0.189014	0.152446	TGFB3/LBH/MDK/IGF2	4
BP	GO:0002043	blood vessel endothelial cell proliferation involved in sprouting angiogenesis	3/264	55/18903	0.0415172	0.189014	0.152446	THBS1/NRARP/APLNR	3
BP	GO:0002686	negative regulation of leukocyte migration	3/264	55/18903	0.0415172	0.189014	0.152446	CNN2/EMILIN1/DUSP1	3
BP	GO:0043616	keratinocyte proliferation	3/264	55/18903	0.0415172	0.189014	0.152446	MDK/ZFP36/CDH3	3
BP	GO:0018108	peptidyl-tyrosine phosphorylation	10/264	380/18903	0.0415192	0.189014	0.152446	EPHB3/EPHB1/IL34/SOCS3/IL6/THY1/IGF2/SFRP2/ROR2/LIF	10
BP	GO:0006941	striated muscle contraction	6/264	181/18903	0.0419103	0.190262	0.153453	CACNA1C/TPM1/ABCC9/KCNJ8/NR4A1/DSG2	6
BP	GO:0043409	negative regulation of MAPK cascade	6/264	181/18903	0.0419103	0.190262	0.153453	SPRY4/EMILIN1/ATF3/DUSP1/SFRP2/LIF	6
BP	GO:1903532	positive regulation of secretion by cell	8/264	278/18903	0.0420231	0.190509	0.153651	TGFB3/RAB15/GPR68/SDC1/ANO1/INHBA/GAL/SPP1	8
BP	GO:1903035	negative regulation of response to wounding	4/264	94/18903	0.0427571	0.193318	0.155917	THBS1/MDK/SERPINE2/SPP1	4
BP	GO:0018212	peptidyl-tyrosine modification	10/264	382/18903	0.0427616	0.193318	0.155917	EPHB3/EPHB1/IL34/SOCS3/IL6/THY1/IGF2/SFRP2/ROR2/LIF	10
BP	GO:0001954	positive regulation of cell-matrix adhesion	3/264	56/18903	0.0434294	0.195523	0.157695	MAP4K4/COL16A1/THY1	3
BP	GO:0021545	cranial nerve development	3/264	56/18903	0.0434294	0.195523	0.157695	EPHB1/SEMA3F/EGR2	3
BP	GO:0060986	endocrine hormone secretion	3/264	56/18903	0.0434294	0.195523	0.157695	INHBA/GAL/SPP1	3
BP	GO:0006925	inflammatory cell apoptotic process	2/264	24/18903	0.0438323	0.195712	0.157848	IL6/CDKN2A	2
BP	GO:0010640	regulation of platelet-derived growth factor receptor signaling pathway	2/264	24/18903	0.0438323	0.195712	0.157848	F7/LOX	2
BP	GO:0016048	detection of temperature stimulus	2/264	24/18903	0.0438323	0.195712	0.157848	EPHB1/ANO1	2
BP	GO:0090103	cochlea morphogenesis	2/264	24/18903	0.0438323	0.195712	0.157848	CTHRC1/PTK7	2
BP	GO:2000637	positive regulation of miRNA-mediated gene silencing	2/264	24/18903	0.0438323	0.195712	0.157848	IL6/ZFP36	2
BP	GO:2001026	regulation of endothelial cell chemotaxis	2/264	24/18903	0.0438323	0.195712	0.157848	THBS1/SMOC2	2
BP	GO:0031669	cellular response to nutrient levels	7/264	231/18903	0.0439707	0.196061	0.15813	POSTN/COL1A1/CTSK/FOS/SLC7A5/CDKN1A/ATF3	7
BP	GO:0014909	smooth muscle cell migration	4/264	95/18903	0.0441663	0.196395	0.158399	CCN4/TPM1/MDK/ADAMTS1	4
BP	GO:1903510	mucopolysaccharide metabolic process	4/264	95/18903	0.0441663	0.196395	0.158399	CHST6/CHSY3/EGFLAM/CEMIP	4
BP	GO:0007416	synapse assembly	6/264	184/18903	0.044784	0.19887	0.160395	EPHB3/EPHB1/FLRT2/THBS2/LRRN1/SYNDIG1	6
BP	GO:0016049	cell growth	12/264	493/18903	0.0448628	0.198949	0.160459	SPHK1/SEMA5B/CDKN2A/INHBA/MMP14/SERPINE2/SEMA3F/CRABP2/CDKN1A/DRAXIN/SFRP2/SPP1	12
BP	GO:0061756	leukocyte adhesion to vascular endothelial cell	3/264	57/18903	0.045385	0.200991	0.162106	MDK/SELE/IL6	3
BP	GO:0001738	morphogenesis of a polarized epithelium	4/264	96/18903	0.0456013	0.201401	0.162436	CTHRC1/PTK7/SFRP2/ROR2	4
BP	GO:0070664	negative regulation of leukocyte proliferation	4/264	96/18903	0.0456013	0.201401	0.162436	LRRC32/CCL8/IL4I1/GAL	4
BP	GO:0008406	gonad development	7/264	233/18903	0.0456871	0.201506	0.162521	MMP2/BASP1/ADAMTS1/SDC1/INHBA/MMP14/SFRP2	7
BP	GO:0046883	regulation of hormone secretion	7/264	234/18903	0.0465612	0.203207	0.163893	GPR68/IL6/ANO1/INHBA/GAL/LIF/SPP1	7
BP	GO:0006874	cellular calcium ion homeostasis	8/264	284/18903	0.0466051	0.203207	0.163893	CACNA1C/CCL8/F2RL3/TRPC6/THY1/CCL3/CEMIP/APLNR	8
BP	GO:0015698	inorganic anion transport	6/264	186/18903	0.0467667	0.203207	0.163893	SLC4A3/ABCC9/SLC1A7/ANO1/SFRP4/CA2	6
BP	GO:0060048	cardiac muscle contraction	5/264	140/18903	0.0468177	0.203207	0.163893	CACNA1C/TPM1/ABCC9/KCNJ8/DSG2	5
BP	GO:0060993	kidney morphogenesis	4/264	97/18903	0.0470621	0.203207	0.163893	BASP1/KIF26B/TMEM59L/LIF	4
BP	GO:0021801	cerebral cortex radial glia-guided migration	2/264	25/18903	0.0472146	0.203207	0.163893	LAMB1/COL3A1	2
BP	GO:0022030	telencephalon glial cell migration	2/264	25/18903	0.0472146	0.203207	0.163893	LAMB1/COL3A1	2
BP	GO:0032331	negative regulation of chondrocyte differentiation	2/264	25/18903	0.0472146	0.203207	0.163893	CCN4/ADAMTS12	2
BP	GO:0046697	decidualization	2/264	25/18903	0.0472146	0.203207	0.163893	LIF/SPP1	2
BP	GO:0048668	collateral sprouting	2/264	25/18903	0.0472146	0.203207	0.163893	CRABP2/SPP1	2
BP	GO:0048714	positive regulation of oligodendrocyte differentiation	2/264	25/18903	0.0472146	0.203207	0.163893	IL34/MDK	2
BP	GO:0050927	positive regulation of positive chemotaxis	2/264	25/18903	0.0472146	0.203207	0.163893	SCG2/F7	2
BP	GO:0060148	positive regulation of post-transcriptional gene silencing	2/264	25/18903	0.0472146	0.203207	0.163893	IL6/ZFP36	2
BP	GO:0062149	detection of stimulus involved in sensory perception of pain	2/264	25/18903	0.0472146	0.203207	0.163893	EPHB1/ANO1	2
BP	GO:0072273	metanephric nephron morphogenesis	2/264	25/18903	0.0472146	0.203207	0.163893	KIF26B/LIF	2
BP	GO:1900078	positive regulation of cellular response to insulin stimulus	2/264	25/18903	0.0472146	0.203207	0.163893	IGF2/ERFE	2
BP	GO:1900370	positive regulation of post-transcriptional gene silencing by RNA	2/264	25/18903	0.0472146	0.203207	0.163893	IL6/ZFP36	2
BP	GO:0001541	ovarian follicle development	3/264	58/18903	0.0473837	0.203207	0.163893	MMP2/INHBA/MMP14	3
BP	GO:0045620	negative regulation of lymphocyte differentiation	3/264	58/18903	0.0473837	0.203207	0.163893	MDK/INHBA/NRARP	3
BP	GO:0050732	negative regulation of peptidyl-tyrosine phosphorylation	3/264	58/18903	0.0473837	0.203207	0.163893	SOCS3/THY1/SFRP2	3
BP	GO:0061005	cell differentiation involved in kidney development	3/264	58/18903	0.0473837	0.203207	0.163893	BASP1/MMP9/LIF	3
BP	GO:0050878	regulation of body fluid levels	10/264	390/18903	0.0479847	0.205513	0.165753	THBS1/F2RL3/EMILIN1/F7/IL6/ANO1/COL3A1/DGKI/SERPINE2/APLNR	10
BP	GO:0014074	response to purine-containing compound	5/264	142/18903	0.0492212	0.210532	0.169801	COL1A1/ABCC9/FOS/FOSB/SDC1	5
CC	GO:0062023	collagen-containing extracellular matrix	57/275	433/19869	3.74e-39	9.47e-37	8.59e-37	COL11A1/MFAP2/POSTN/ACAN/SERPINH1/AEBP1/CCN1/COL1A1/TGFB3/CTHRC1/NCAM1/THBS1/COL12A1/SMOC2/NID1/PXDN/MMP2/SPARC/COL16A1/THBS2/COL1A2/MDK/HMCN1/MXRA5/EMILIN1/ADAMTS4/ELN/PODN/SPON1/LOXL2/SERPINF1/LAMB1/ADAMTS2/F7/COL5A2/ADAMTS1/EGFLAM/ADAMTS9/COL5A1/NID2/COL6A3/LRRC15/LOXL1/LOX/COL3A1/COL10A1/EGFL6/COL8A1/SERPINE2/GDF15/ADAM19/EDIL3/SMOC1/MMP9/MMP23B/SFRP2/ASPN	57
CC	GO:0005604	basement membrane	17/275	99/19869	3.06e-14	3.87e-12	3.51e-12	SMOC2/NID1/PXDN/SPARC/THBS2/HMCN1/LOXL2/SERPINF1/LAMB1/ADAMTS1/EGFLAM/COL5A1/NID2/LOXL1/EGFL6/COL8A1/SMOC1	17
CC	GO:0005788	endoplasmic reticulum lumen	26/275	312/19869	2.56e-13	2.16e-11	1.96e-11	COL11A1/EVA1A/SERPINH1/CCN1/COL1A1/TMEM132A/THBS1/COL12A1/SCG2/FMO1/COL16A1/COL1A2/GPX7/SPON1/LAMB1/F7/COL5A2/COL5A1/ADAMTSL1/IL6/COL6A3/COL3A1/COL10A1/COL8A1/P4HA3/SPP1	26
CC	GO:0005581	collagen trimer	15/275	86/19869	8.09e-13	5.12e-11	4.64e-11	COL11A1/C1QTNF6/COL1A1/CTHRC1/COL12A1/COL16A1/COL1A2/EMILIN1/COL5A2/COL5A1/COL6A3/LOX/COL3A1/COL10A1/COL8A1	15
CC	GO:0098644	complex of collagen trimers	9/275	22/19869	6.95e-12	3.52e-10	3.19e-10	COL11A1/COL1A1/COL16A1/COL1A2/COL5A2/COL5A1/COL3A1/COL10A1/COL8A1	9
CC	GO:0005583	fibrillar collagen trimer	7/275	12/19869	6.73e-11	2.43e-09	2.21e-09	COL11A1/COL1A1/COL16A1/COL1A2/COL5A2/COL5A1/COL3A1	7
CC	GO:0098643	banded collagen fibril	7/275	12/19869	6.73e-11	2.43e-09	2.21e-09	COL11A1/COL1A1/COL16A1/COL1A2/COL5A2/COL5A1/COL3A1	7
CC	GO:0031091	platelet alpha granule	7/275	91/19869	0.000270934	0.00856829	0.00777153	TGFB3/PCDH7/THBS1/SPARC/THBS2/SERPINE2/IGF2	7
CC	GO:0005796	Golgi lumen	7/275	106/19869	0.000684481	0.0192415	0.0174523	ACAN/MMP11/F7/SDC1/MMP14/MMP16/KERA	7
CC	GO:0098637	protein complex involved in cell-matrix adhesion	3/275	14/19869	0.000852585	0.0215704	0.0195646	NID1/EMILIN1/LAMB1	3
CC	GO:0098636	protein complex involved in cell adhesion	4/275	52/19869	0.00577258	0.132769	0.120423	NID1/EMILIN1/LAMB1/ITGA10	4
CC	GO:0098839	postsynaptic density membrane	5/275	89/19869	0.00790696	0.166705	0.151203	CACNA1C/PLPPR4/SORCS2/EFNB3/SYNDIG1	5
CC	GO:0043025	neuronal cell body	14/275	497/19869	0.0097117	0.189005	0.171429	CACNA1C/RTN4RL2/TGFB3/SEZ6L2/SERPINF1/KCNK2/MYO1D/SORCS2/THY1/WHRN/FRMD7/STMN2/GAL/ROR2	14
CC	GO:0031093	platelet alpha granule lumen	4/275	67/19869	0.01392	0.239889	0.217582	TGFB3/THBS1/SPARC/IGF2	4
CC	GO:0014069	postsynaptic density	10/275	321/19869	0.0143424	0.239889	0.217582	CACNA1C/BAALC/LZTS1/CAMK2N1/PLPPR4/SORCS2/EFNB3/DGKI/CADM1/SYNDIG1	10
CC	GO:0030673	axolemma	2/275	14/19869	0.0155643	0.239889	0.217582	MYO1D/THY1	2
CC	GO:0032279	asymmetric synapse	10/275	327/19869	0.016119	0.239889	0.217582	CACNA1C/BAALC/LZTS1/CAMK2N1/PLPPR4/SORCS2/EFNB3/DGKI/CADM1/SYNDIG1	10
CC	GO:0099572	postsynaptic specialization	10/275	342/19869	0.0212715	0.277607	0.251793	CACNA1C/BAALC/LZTS1/CAMK2N1/PLPPR4/SORCS2/EFNB3/DGKI/CADM1/SYNDIG1	10
CC	GO:0099634	postsynaptic specialization membrane	5/275	115/19869	0.0219464	0.277607	0.251793	CACNA1C/PLPPR4/SORCS2/EFNB3/SYNDIG1	5
CC	GO:0031092	platelet alpha granule membrane	2/275	17/19869	0.0226368	0.277607	0.251793	PCDH7/SPARC	2
CC	GO:0032432	actin filament bundle	4/275	79/19869	0.0240199	0.277607	0.251793	CNN2/FBLIM1/TPM1/MARCKS	4
CC	GO:0098984	neuron to neuron synapse	10/275	351/19869	0.024888	0.277607	0.251793	CACNA1C/BAALC/LZTS1/CAMK2N1/PLPPR4/SORCS2/EFNB3/DGKI/CADM1/SYNDIG1	10
CC	GO:0090533	cation-transporting ATPase complex	2/275	18/19869	0.025237	0.277607	0.251793	ABCC9/KCNJ8	2
CC	GO:0009897	external side of plasma membrane	12/275	462/19869	0.0279403	0.293177	0.265915	SLC4A3/NCAM1/THBS1/CTSK/ENPEP/IL2RB/SELE/SDC1/SLC7A5/THY1/SERPINE2/ITGA10	12
CC	GO:0030426	growth cone	6/275	167/19869	0.0289701	0.293177	0.265915	BASP1/NEFL/THY1/WHRN/FRMD7/STMN2	6
CC	GO:0031225	anchored component of membrane	6/275	169/19869	0.0304593	0.296392	0.268831	RTN4RL2/NCAM1/ALPL/THY1/MMP17/OMG	6
CC	GO:0030427	site of polarized growth	6/275	173/19869	0.033586	0.30639	0.277899	BASP1/NEFL/THY1/WHRN/FRMD7/STMN2	6
CC	GO:0016528	sarcoplasm	4/275	89/19869	0.0351198	0.30639	0.277899	CTHRC1/THBS1/BAALC/RASD1	4
CC	GO:0034705	potassium channel complex	4/275	89/19869	0.0351198	0.30639	0.277899	ABCC9/KCNJ8/KCNK2/KCNJ6	4
CC	GO:0045121	membrane raft	9/275	326/19869	0.0383616	0.308274	0.279607	RTN4RL2/SERPINH1/EPHB1/BAALC/PLVAP/SELE/ANO1/THY1/UNC5B	9
CC	GO:0030055	cell-substrate junction	11/275	432/19869	0.0388664	0.308274	0.279607	MAP4K4/CNN2/FBLIM1/SPRY4/SCARF2/FLRT2/HMCN1/MARCKS/PTK7/MMP14/THY1	11
CC	GO:0098857	membrane microdomain	9/275	327/19869	0.0389911	0.308274	0.279607	RTN4RL2/SERPINH1/EPHB1/BAALC/PLVAP/SELE/ANO1/THY1/UNC5B	9
CC	GO:0098533	ATPase dependent transmembrane transport complex	2/275	24/19869	0.0431303	0.327008	0.2966	ABCC9/KCNJ8	2
CC	GO:0030016	myofibril	7/275	233/19869	0.0439458	0.327008	0.2966	CACNA1C/TPM1/SMTNL2/ABCC9/MMP2/KCNJ8/FHOD3	7
CC	GO:0043202	lysosomal lumen	4/275	98/19869	0.0472687	0.341685	0.309912	ACAN/CTSK/SDC1/KERA	4
MF	GO:0005201	extracellular matrix structural constituent	33/257	173/18432	4.16e-28	1.78e-25	1.54e-25	COL11A1/MFAP2/POSTN/ACAN/AEBP1/CCN1/COL1A1/CTHRC1/THBS1/COL12A1/NID1/PXDN/SPARC/COL16A1/THBS2/COL1A2/HMCN1/MXRA5/EMILIN1/ELN/PODN/SPON1/LAMB1/COL5A2/COL5A1/NID2/COL6A3/COL3A1/COL10A1/CHI3L1/COL8A1/EDIL3/ASPN	33
MF	GO:0005518	collagen binding	14/257	69/18432	5.75e-13	1.23e-10	1.07e-10	SERPINH1/AEBP1/THBS1/NID1/SPARC/CTSK/PODN/NID2/LRRC15/LOX/MMP13/ITGA10/MMP9/ASPN	14
MF	GO:0004222	metalloendopeptidase activity	16/257	112/18432	3.69e-12	5.27e-10	4.57e-10	ADAMTS12/ADAM12/ADAMTS14/MMP2/MMP11/ADAMTS4/ADAMTS2/ADAMTS1/ADAMTS9/MMP14/MMP16/ADAM19/MMP17/MMP13/MMP9/MMP23B	16
MF	GO:0030020	extracellular matrix structural constituent conferring tensile strength	11/257	41/18432	6.83e-12	7.31e-10	6.34e-10	COL11A1/COL1A1/COL12A1/COL16A1/COL1A2/COL5A2/COL5A1/COL6A3/COL3A1/COL10A1/COL8A1	11
MF	GO:0008237	metallopeptidase activity	19/257	184/18432	1.24e-11	9.66e-10	8.39e-10	CPXM1/ADAMTS12/ADAM12/ADAMTS14/MMP2/MMP11/ADAMTS4/ADAMTS2/ADAMTS1/ADAMTS9/ENPEP/MMP14/MMP16/ADAM19/CPXM2/MMP17/MMP13/MMP9/MMP23B	19
MF	GO:0050840	extracellular matrix binding	12/257	56/18432	1.35e-11	9.66e-10	8.39e-10	COL11A1/CCN1/THBS1/SMOC2/NID1/PXDN/OLFML2B/SPARC/ELN/LRRC15/SMOC1/SPP1	12
MF	GO:0005178	integrin binding	16/257	156/18432	5.96e-10	3.65e-08	3.17e-08	CCN1/CCN4/THBS1/COL16A1/EMILIN1/LAMB1/COL5A1/MMP14/COL3A1/EGFL6/THY1/EDIL3/ITGA10/IGF2/SFRP2/SPP1	16
MF	GO:0005539	glycosaminoglycan binding	18/257	237/18432	6.47e-09	3.46e-07	3e-07	COL11A1/POSTN/ACAN/HAPLN3/CCN1/CCN4/CCL8/THBS1/SMOC2/THBS2/MDK/ADAMTS1/EGFLAM/COL5A1/CRISPLD2/SERPINE2/SMOC1/CEMIP	18
MF	GO:0008201	heparin binding	14/257	171/18432	1.28e-07	6.08e-06	5.28e-06	COL11A1/POSTN/CCN1/CCN4/CCL8/THBS1/SMOC2/THBS2/MDK/ADAMTS1/COL5A1/CRISPLD2/SERPINE2/SMOC1	14
MF	GO:0048018	receptor ligand activity	23/257	491/18432	4.31e-07	1.84e-05	1.6e-05	TGFB3/IL34/CCL8/FLRT2/SCG2/MDK/GDF11/CMTM8/IL6/SEMA5B/INHBA/SEMA3F/CCL3/GDF15/GDF7/CXCL2/IGF2/SFRP2/CCL4/GAL/ERFE/LIF/SPP1	23
MF	GO:0030546	signaling receptor activator activity	23/257	498/18432	5.51e-07	2.14e-05	1.86e-05	TGFB3/IL34/CCL8/FLRT2/SCG2/MDK/GDF11/CMTM8/IL6/SEMA5B/INHBA/SEMA3F/CCL3/GDF15/GDF7/CXCL2/IGF2/SFRP2/CCL4/GAL/ERFE/LIF/SPP1	23
MF	GO:0005125	cytokine activity	15/257	237/18432	1.26e-06	4.5e-05	3.9e-05	TGFB3/IL34/CCL8/SCG2/GDF11/CMTM8/IL6/INHBA/CCL3/GDF15/GDF7/CXCL2/CCL4/LIF/SPP1	15
MF	GO:0004175	endopeptidase activity	20/257	426/18432	2.42e-06	7.48e-05	6.5e-05	HTRA3/ADAMTS12/ADAM12/ADAMTS14/MMP2/CTSK/MMP11/ADAMTS4/ADAMTS2/F7/ADAMTS1/ADAMTS9/KLK4/MMP14/MMP16/ADAM19/MMP17/MMP13/MMP9/MMP23B	20
MF	GO:0019838	growth factor binding	11/257	132/18432	2.45e-06	7.48e-05	6.5e-05	CCN1/COL1A1/TGFB3/LRRC32/THBS1/PXDN/COL1A2/COL5A1/IL2RB/NKD2/COL3A1	11
MF	GO:0048407	platelet-derived growth factor binding	4/257	11/18432	1.13e-05	0.000321909	0.000279473	COL1A1/COL1A2/COL5A1/COL3A1	4
MF	GO:1901681	sulfur compound binding	14/257	270/18432	2.76e-05	0.00073884	0.000641443	COL11A1/POSTN/CCN1/CCN4/CCL8/THBS1/SMOC2/THBS2/MDK/ADAMTS1/COL5A1/CRISPLD2/SERPINE2/SMOC1	14
MF	GO:0004860	protein kinase inhibitor activity	7/257	70/18432	5.35e-05	0.00134812	0.0011704	TRIB2/SPRY4/SOCS3/CAMK2N1/CDKN2A/CAMK2N2/CDKN1A	7
MF	GO:0016641	oxidoreductase activity, acting on the CH-NH2 group of donors, oxygen as acceptor	4/257	16/18432	5.89e-05	0.00140029	0.0012157	LOXL2/LOXL1/LOX/IL4I1	4
MF	GO:0001968	fibronectin binding	5/257	31/18432	6.4e-05	0.00144212	0.00125201	THBS1/MMP2/CTSK/LRRC15/SFRP2	5
MF	GO:0019210	kinase inhibitor activity	7/257	74/18432	7.67e-05	0.00164076	0.00142446	TRIB2/SPRY4/SOCS3/CAMK2N1/CDKN2A/CAMK2N2/CDKN1A	7
MF	GO:0008083	growth factor activity	10/257	162/18432	9.43e-05	0.00192121	0.00166795	TGFB3/IL34/MDK/GDF11/IL6/INHBA/GDF15/GDF7/IGF2/LIF	10
MF	GO:0016638	oxidoreductase activity, acting on the CH-NH2 group of donors	4/257	20/18432	0.000150036	0.00291888	0.0025341	LOXL2/LOXL1/LOX/IL4I1	4
MF	GO:0008235	metalloexopeptidase activity	6/257	66/18432	0.00031277	0.00582025	0.00505299	CPXM1/ENPEP/MMP14/MMP16/CPXM2/MMP17	6
MF	GO:0070006	metalloaminopeptidase activity	4/257	26/18432	0.000433505	0.00773083	0.00671172	ENPEP/MMP14/MMP16/MMP17	4
MF	GO:0043236	laminin binding	4/257	28/18432	0.000580868	0.00994446	0.00863353	THBS1/NID1/PXDN/LRRC15	4
MF	GO:0017147	Wnt-protein binding	4/257	30/18432	0.000760663	0.0121755	0.0105705	CTHRC1/SFRP2/SFRP4/ROR2	4
MF	GO:0004252	serine-type endopeptidase activity	9/257	174/18432	0.000768081	0.0121755	0.0105705	HTRA3/MMP2/CTSK/MMP11/F7/KLK4/MMP14/MMP13/MMP9	9
MF	GO:0043394	proteoglycan binding	4/257	36/18432	0.00153142	0.0224902	0.0195254	THBS1/NID1/CTSK/COL5A1	4
MF	GO:0008236	serine-type peptidase activity	9/257	192/18432	0.00153194	0.0224902	0.0195254	HTRA3/MMP2/CTSK/MMP11/F7/KLK4/MMP14/MMP13/MMP9	9
MF	GO:0005005	transmembrane-ephrin receptor activity	3/257	17/18432	0.00157642	0.0224902	0.0195254	EPHB3/EPHB1/EFNB3	3
MF	GO:0017171	serine hydrolase activity	9/257	196/18432	0.00176511	0.0243698	0.0211573	HTRA3/MMP2/CTSK/MMP11/F7/KLK4/MMP14/MMP13/MMP9	9
MF	GO:0004177	aminopeptidase activity	4/257	39/18432	0.00206968	0.027682	0.0240328	ENPEP/MMP14/MMP16/MMP17	4
MF	GO:0005003	ephrin receptor activity	3/257	19/18432	0.00220063	0.0285416	0.0247791	EPHB3/EPHB1/EFNB3	3
MF	GO:0008238	exopeptidase activity	6/257	98/18432	0.00250419	0.0315233	0.0273677	CPXM1/ENPEP/MMP14/MMP16/CPXM2/MMP17	6
MF	GO:0030021	extracellular matrix structural constituent conferring compression resistance	3/257	22/18432	0.00339126	0.0414703	0.0360035	ACAN/PODN/ASPN	3
MF	GO:0019955	cytokine binding	7/257	144/18432	0.00411504	0.0489233	0.042474	TGFB3/LRRC32/THBS1/PXDN/IL2RB/ZFP36/ACKR1	7
MF	GO:0005540	hyaluronic acid binding	3/257	24/18432	0.00436661	0.050511	0.0438524	ACAN/HAPLN3/CEMIP	3
MF	GO:0046332	SMAD binding	5/257	78/18432	0.00467913	0.0524929	0.045573	COL1A2/COL5A2/FOS/COL3A1/CREB3L1	5
MF	GO:0008009	chemokine activity	4/257	49/18432	0.00478323	0.0524929	0.045573	CCL8/CCL3/CXCL2/CCL4	4
MF	GO:0050431	transforming growth factor beta binding	3/257	25/18432	0.00491148	0.0525529	0.0456251	TGFB3/LRRC32/THBS1	3
MF	GO:0005126	cytokine receptor binding	10/257	273/18432	0.00512703	0.0535212	0.0464658	TGFB3/IL34/CCL8/PXDN/BAMBI/IL6/CCL3/CXCL2/CCL4/LIF	10
MF	GO:0005242	inward rectifier potassium channel activity	3/257	27/18432	0.00611959	0.0623616	0.0541408	ABCC9/KCNJ8/KCNJ6	3
MF	GO:0016645	oxidoreductase activity, acting on the CH-NH group of donors	3/257	28/18432	0.00678424	0.0659921	0.0572927	PYCR1/SMOX/IL4I1	3
MF	GO:0045499	chemorepellent activity	3/257	28/18432	0.00678424	0.0659921	0.0572927	FLRT2/SEMA5B/SEMA3F	3
MF	GO:0005516	calmodulin binding	8/257	200/18432	0.00713466	0.0678586	0.0589131	CACNA1C/CNN2/MARCKSL1/AEBP1/RGS16/MARCKS/SPHK1/MYO1D	8
MF	GO:0005114	type II transforming growth factor beta receptor binding	2/257	10/18432	0.0080946	0.075315	0.0653866	TGFB3/BAMBI	2
MF	GO:0004857	enzyme inhibitor activity	12/257	395/18432	0.0097432	0.0856259	0.0743383	SERPINH1/TRIB2/SPRY4/SERPINF1/SOCS3/CAMK2N1/CDKN2A/CAMK2N2/COL6A3/ELFN1/SERPINE2/CDKN1A	12
MF	GO:0004714	transmembrane receptor protein tyrosine kinase activity	4/257	60/18432	0.00977602	0.0856259	0.0743383	EPHB3/EPHB1/EFNB3/ROR2	4
MF	GO:0097493	structural molecule activity conferring elasticity	2/257	11/18432	0.00980297	0.0856259	0.0743383	EMILIN1/ELN	2
MF	GO:0019887	protein kinase regulator activity	8/257	218/18432	0.0116453	0.0978203	0.0849252	TRIB2/SPRY4/SOCS3/CAMK2N1/CDKN2A/CAMK2N2/CDKN1A/IGF2	8
MF	GO:0004861	cyclin-dependent protein serine/threonine kinase inhibitor activity	2/257	12/18432	0.0116562	0.0978203	0.0849252	CDKN2A/CDKN1A	2
MF	GO:0035259	nuclear glucocorticoid receptor binding	2/257	13/18432	0.0136498	0.112349	0.0975383	NR4A1/NR4A2	2
MF	GO:0001228	DNA-binding transcription activator activity, RNA polymerase II-specific	13/257	468/18432	0.0145699	0.117658	0.102148	LEF1/ARNT2/RUNX2/MEIS3/FOS/FOSB/NR4A1/DLX5/EGR1/EGR2/CREB3L1/ATF3/NR4A2	13
MF	GO:0001216	DNA-binding transcription activator activity	13/257	472/18432	0.0155272	0.118487	0.102867	LEF1/ARNT2/RUNX2/MEIS3/FOS/FOSB/NR4A1/DLX5/EGR1/EGR2/CREB3L1/ATF3/NR4A2	13
MF	GO:0008195	phosphatidate phosphatase activity	2/257	14/18432	0.0157798	0.118487	0.102867	PLPPR4/PLPP4	2
MF	GO:0016004	phospholipase activator activity	2/257	14/18432	0.0157798	0.118487	0.102867	CCL8/CCL3	2
MF	GO:0071837	HMG box domain binding	2/257	14/18432	0.0157798	0.118487	0.102867	DLX5/EGR2	2
MF	GO:0042379	chemokine receptor binding	4/257	71/18432	0.0173094	0.127731	0.110893	CCL8/CCL3/CXCL2/CCL4	4
MF	GO:0070492	oligosaccharide binding	2/257	15/18432	0.0180417	0.130879	0.113626	LOXL2/SELE	2
MF	GO:0004707	MAP kinase activity	2/257	16/18432	0.0204318	0.145747	0.126534	MAPK12/MAPK11	2
MF	GO:0019207	kinase regulator activity	8/257	246/18432	0.0224058	0.157208	0.136484	TRIB2/SPRY4/SOCS3/CAMK2N1/CDKN2A/CAMK2N2/CDKN1A/IGF2	8
MF	GO:0060229	lipase activator activity	2/257	17/18432	0.0229458	0.158374	0.137496	CCL8/CCL3	2
MF	GO:0015175	neutral amino acid transmembrane transporter activity	3/257	44/18432	0.0233121	0.158374	0.137496	SLC1A7/SLC6A7/SLC7A5	3
MF	GO:0019199	transmembrane receptor protein kinase activity	4/257	79/18432	0.024574	0.164339	0.142675	EPHB3/EPHB1/EFNB3/ROR2	4
MF	GO:0048020	CCR chemokine receptor binding	3/257	47/18432	0.0276908	0.182333	0.158297	CCL8/CCL3/CCL4	3
MF	GO:0005283	amino acid:sodium symporter activity	2/257	19/18432	0.0283305	0.183719	0.1595	SLC1A7/SLC6A7	2
MF	GO:0015026	coreceptor activity	3/257	48/18432	0.0292408	0.186792	0.162168	PTK7/RAMP3/ROR2	3
MF	GO:0030215	semaphorin receptor binding	2/257	23/18432	0.0404225	0.250736	0.217683	SEMA5B/SEMA3F	2
MF	GO:0043274	phospholipase binding	2/257	23/18432	0.0404225	0.250736	0.217683	SELE/NEFL	2
MF	GO:0005160	transforming growth factor beta receptor binding	2/257	24/18432	0.0437003	0.263433	0.228706	TGFB3/BAMBI	2
MF	GO:0019957	C-C chemokine binding	2/257	24/18432	0.0437003	0.263433	0.228706	ZFP36/ACKR1	2
MF	GO:0002020	protease binding	5/257	139/18432	0.0453622	0.269653	0.234106	COL1A1/F2RL3/COL1A2/ADAMTS4/COL3A1	5
MF	GO:0005416	amino acid:cation symporter activity	2/257	25/18432	0.0470732	0.275991	0.239608	SLC1A7/SLC6A7	2
MF	GO:0004867	serine-type endopeptidase inhibitor activity	4/257	98/18432	0.0482978	0.279344	0.242519	SERPINH1/SERPINF1/COL6A3/SERPINE2	4
MF	GO:0005249	voltage-gated potassium channel activity	4/257	99/18432	0.0498033	0.280912	0.243881	ABCC9/KCNJ8/KCNK2/KCNJ6	4
