# Supplementary material for: Exploring Pathogenic Genes in Frozen Shoulder through weighted gene co-expression network analysis and Mendelian Randomization
Source: Int J Med Sci. 2024 Oct 21;21(14):2745–58. doi: 10.7150/ijms.98505 (PMC11539380; doi:10.7150/ijms.98505)
Supplement: Supplementary file 2 — Supplementary tables 2-5. [file ijmsv21p2745s2.zip › Supplementary Table 3.xlsx]

## Sheet: Sheet1
Supplementary Table 3. All KEGG pathways of co-expressed genes
ID	Description	GeneRatio	BgRatio	pvalue	p.adjust	qvalue	geneID	Count
hsa04974	Protein digestion and absorption	12/128	103/8223	5.54e-08	1.18e-05	9.51e-06	COL11A1/COL1A1/COL12A1/COL16A1/COL1A2/ELN/COL5A2/COL5A1/COL6A3/COL3A1/COL10A1/COL8A1	12
hsa04668	TNF signaling pathway	11/128	114/8223	1.4e-06	0.000148723	0.000119801	MAPK12/MAPK11/FOS/SOCS3/SELE/IL6/MMP14/CREB3L1/CXCL2/MMP9/LIF	11
hsa04933	AGE-RAGE signaling pathway in diabetic complications	10/128	100/8223	3.11e-06	0.000220494	0.000177615	COL1A1/TGFB3/MMP2/MAPK12/COL1A2/MAPK11/SELE/IL6/COL3A1/EGR1	10
hsa04928	Parathyroid hormone synthesis, secretion and action	10/128	106/8223	5.28e-06	0.000281246	0.000226554	RUNX2/FOS/MMP14/MMP16/EGR1/MMP17/MMP13/CREB3L1/CDKN1A/NR4A2	10
hsa04512	ECM-receptor interaction	9/128	88/8223	8.2e-06	0.000349266	0.000281346	COL1A1/THBS1/THBS2/COL1A2/LAMB1/SDC1/COL6A3/ITGA10/SPP1	9
hsa05144	Malaria	7/128	50/8223	1.08e-05	0.00038189	0.000307626	TGFB3/THBS1/THBS2/SELE/SDC1/IL6/ACKR1	7
hsa04926	Relaxin signaling pathway	10/128	129/8223	3.01e-05	0.000917333	0.000738944	COL1A1/MMP2/MAPK12/COL1A2/MAPK11/FOS/COL3A1/MMP13/CREB3L1/MMP9	10
hsa04060	Cytokine-cytokine receptor interaction	15/128	295/8223	5.01e-05	0.00133313	0.00107388	TGFB3/IL34/CCL8/GDF11/EDA2R/IL2RB/IL6/INHBA/CCL3/GDF15/GDF7/TNFRSF12A/CXCL2/CCL4/LIF	15
hsa04657	IL-17 signaling pathway	8/128	94/8223	0.000100423	0.00237668	0.0019145	MAPK12/MAPK11/FOS/FOSB/IL6/MMP13/CXCL2/MMP9	8
hsa04620	Toll-like receptor signaling pathway	8/128	104/8223	0.000204087	0.00434704	0.0035017	MAPK12/CTSK/MAPK11/FOS/IL6/CCL3/CCL4/SPP1	8
hsa05219	Bladder cancer	5/128	41/8223	0.000404115	0.00782514	0.00630343	THBS1/MMP2/CDKN2A/CDKN1A/MMP9	5
hsa04360	Axon guidance	10/128	182/8223	0.000522832	0.00928026	0.00747558	EPHB3/EPHB1/PARD6G/RGS3/TRPC6/SEMA5B/EFNB3/SEMA3F/UNC5B/GDF7	10
hsa01522	Endocrine resistance	7/128	98/8223	0.000803457	0.0130959	0.0105492	MMP2/MAPK12/MAPK11/FOS/CDKN2A/CDKN1A/MMP9	7
hsa04061	Viral protein interaction with cytokine and cytokine receptor	7/128	100/8223	0.000906135	0.0130959	0.0105492	IL34/CCL8/IL2RB/IL6/CCL3/CXCL2/CCL4	7
hsa05161	Hepatitis B	9/128	162/8223	0.000922246	0.0130959	0.0105492	TGFB3/MAPK12/MAPK11/FOS/IL6/EGR2/CREB3L1/CDKN1A/MMP9	9
hsa05146	Amoebiasis	7/128	102/8223	0.0010189	0.0135641	0.0109264	COL1A1/TGFB3/COL1A2/LAMB1/IL6/COL3A1/CXCL2	7
hsa04151	PI3K-Akt signaling pathway	14/128	354/8223	0.00116845	0.01464	0.0117931	COL1A1/THBS1/THBS2/COL1A2/LAMB1/IL2RB/NR4A1/IL6/COL6A3/CREB3L1/ITGA10/CDKN1A/IGF2/SPP1	14
hsa05205	Proteoglycans in cancer	10/128	205/8223	0.001309	0.0154898	0.0124776	COL1A1/THBS1/MMP2/MAPK12/COL1A2/MAPK11/SDC1/CDKN1A/MMP9/IGF2	10
hsa05418	Fluid shear stress and atherosclerosis	8/128	139/8223	0.00141771	0.0158933	0.0128026	MMP2/MAPK12/MAPK11/FOS/SELE/SDC1/MMP9/DUSP1	8
hsa05166	Human T-cell leukemia virus 1 infection	10/128	222/8223	0.00236573	0.025195	0.0202955	TGFB3/FOS/IL2RB/IL6/CDKN2A/EGR1/ZFP36/EGR2/CREB3L1/CDKN1A	10
hsa04934	Cushing syndrome	8/128	155/8223	0.00281691	0.0285716	0.0230154	CACNA1C/LEF1/KCNK2/NR4A1/CDKN2A/CREB3L1/CDKN1A/RASD1	8
hsa04912	GnRH signaling pathway	6/128	93/8223	0.0031936	0.0295755	0.0238241	CACNA1C/MMP2/MAPK12/MAPK11/MMP14/EGR1	6
hsa05323	Rheumatoid arthritis	6/128	93/8223	0.0031936	0.0295755	0.0238241	TGFB3/CTSK/FOS/IL6/CCL3/CXCL2	6
hsa04310	Wnt signaling pathway	8/128	170/8223	0.00494235	0.0429243	0.034577	CCN4/LEF1/BAMBI/SERPINF1/NKD2/SFRP2/SFRP4/ROR2	8
hsa05142	Chagas disease	6/128	102/8223	0.00503806	0.0429243	0.034577	TGFB3/MAPK12/MAPK11/FOS/IL6/CCL3	6
hsa05165	Human papillomavirus infection	12/128	331/8223	0.00532168	0.0435969	0.0351188	COL1A1/THBS1/THBS2/PARD6G/COL1A2/LAMB1/HES4/COL6A3/CREB3L1/ITGA10/CDKN1A/SPP1	12
hsa05140	Leishmaniasis	5/128	77/8223	0.00682876	0.0538713	0.0433952	MARCKSL1/TGFB3/MAPK12/MAPK11/FOS	5
hsa05167	Kaposi sarcoma-associated herpesvirus infection	8/128	194/8223	0.0106651	0.0801108	0.0645321	LEF1/MAPK12/MAPK11/FOS/IL6/ZFP36/CDKN1A/CXCL2	8
hsa04935	Growth hormone synthesis, secretion and action	6/128	120/8223	0.0109071	0.0801108	0.0645321	CACNA1C/MAPK12/MAPK11/FOS/SOCS3/CREB3L1	6
hsa04611	Platelet activation	6/128	124/8223	0.012684	0.0887472	0.071489	COL1A1/F2RL3/MAPK12/COL1A2/MAPK11/COL3A1	6
hsa05410	Hypertrophic cardiomyopathy	5/128	90/8223	0.012953	0.0887472	0.071489	CACNA1C/TGFB3/TPM1/IL6/ITGA10	5
hsa04510	Focal adhesion	8/128	203/8223	0.0137496	0.0887472	0.071489	COL1A1/THBS1/THBS2/COL1A2/LAMB1/COL6A3/ITGA10/SPP1	8
hsa05415	Diabetic cardiomyopathy	8/128	203/8223	0.0137496	0.0887472	0.071489	COL1A1/TGFB3/MMP2/MAPK12/COL1A2/MAPK11/COL3A1/MMP9	8
hsa04380	Osteoclast differentiation	6/128	128/8223	0.0146554	0.0918115	0.0739574	MAPK12/CTSK/MAPK11/FOS/FOSB/SOCS3	6
hsa04350	TGF-beta signaling pathway	5/128	96/8223	0.0167421	0.099584	0.0802184	TGFB3/THBS1/BAMBI/INHBA/GDF7	5
hsa04728	Dopaminergic synapse	6/128	132/8223	0.0168311	0.099584	0.0802184	CACNA1C/MAPK12/MAPK11/FOS/KCNJ6/CREB3L1	6
hsa04927	Cortisol synthesis and secretion	4/128	65/8223	0.0182676	0.105162	0.0847118	CACNA1C/KCNK2/NR4A1/CREB3L1	4
hsa05417	Lipid and atherosclerosis	8/128	215/8223	0.0188191	0.105486	0.0849725	MAPK12/MAPK11/FOS/SELE/IL6/CCL3/CXCL2/MMP9	8
hsa05031	Amphetamine addiction	4/128	69/8223	0.0222508	0.121524	0.0978916	CACNA1C/FOS/FOSB/CREB3L1	4
hsa04917	Prolactin signaling pathway	4/128	70/8223	0.023323	0.124195	0.100044	MAPK12/MAPK11/FOS/SOCS3	4
hsa05163	Human cytomegalovirus infection	8/128	225/8223	0.0239709	0.124532	0.100315	MAPK12/MAPK11/IL6/CDKN2A/CCL3/CREB3L1/CDKN1A/CCL4	8
hsa04659	Th17 cell differentiation	5/128	108/8223	0.0263834	0.133801	0.107782	MAPK12/MAPK11/FOS/IL2RB/IL6	5
hsa05133	Pertussis	4/128	76/8223	0.0304125	0.150648	0.121352	MAPK12/MAPK11/FOS/IL6	4
hsa05412	Arrhythmogenic right ventricular cardiomyopathy	4/128	77/8223	0.0317048	0.152056	0.122486	CACNA1C/LEF1/DSG2/ITGA10	4
hsa04670	Leukocyte transendothelial migration	5/128	114/8223	0.0323082	0.152056	0.122486	MMP2/MAPK12/MAPK11/THY1/MMP9	5
hsa04261	Adrenergic signaling in cardiomyocytes	6/128	154/8223	0.0328384	0.152056	0.122486	CACNA1C/TPM1/MAPK12/MAPK11/KCNK2/CREB3L1	6
hsa04218	Cellular senescence	6/128	156/8223	0.0346588	0.157071	0.126526	TGFB3/MAPK12/MAPK11/IL6/CDKN2A/CDKN1A	6
hsa04010	MAPK signaling pathway	9/128	294/8223	0.0396021	0.175734	0.14156	CACNA1C/MAP4K4/TGFB3/MAPK12/MAPK11/FOS/NR4A1/DUSP1/IGF2	9
hsa00330	Arginine and proline metabolism	3/128	50/8223	0.0425011	0.18475	0.148822	PYCR1/SMOX/P4HA3	3
hsa05210	Colorectal cancer	4/128	86/8223	0.0447785	0.190757	0.153661	TGFB3/LEF1/FOS/CDKN1A	4
hsa04068	FoxO signaling pathway	5/128	131/8223	0.0533467	0.222801	0.179474	TGFB3/MAPK12/MAPK11/IL6/CDKN1A	5
hsa04658	Th1 and Th2 cell differentiation	4/128	92/8223	0.0549412	0.225048	0.181284	MAPK12/MAPK11/FOS/IL2RB	4
hsa05414	Dilated cardiomyopathy	4/128	96/8223	0.0623537	0.232082	0.18695	CACNA1C/TGFB3/TPM1/ITGA10	4
hsa05020	Prion disease	8/128	273/8223	0.0626061	0.232082	0.18695	CACNA1C/NCAM1/MAPK12/MAPK11/TUBB2B/IL6/EGR1/CREB3L1	8
hsa04370	VEGF signaling pathway	3/128	59/8223	0.0638254	0.232082	0.18695	MAPK12/MAPK11/SPHK1	3
hsa04915	Estrogen signaling pathway	5/128	138/8223	0.0638799	0.232082	0.18695	MMP2/FOS/KCNJ6/CREB3L1/MMP9	5
hsa04666	Fc gamma R-mediated phagocytosis	4/128	97/8223	0.0642855	0.232082	0.18695	MARCKSL1/MARCKS/SPHK1/AMPH	4
hsa04713	Circadian entrainment	4/128	97/8223	0.0642855	0.232082	0.18695	CACNA1C/FOS/KCNJ6/RASD1	4
hsa05215	Prostate cancer	4/128	97/8223	0.0642855	0.232082	0.18695	LEF1/CREB3L1/CDKN1A/MMP9	4
hsa04925	Aldosterone synthesis and secretion	4/128	98/8223	0.0662486	0.235183	0.189448	CACNA1C/NR4A1/CREB3L1/NR4A2	4
hsa04936	Alcoholic liver disease	5/128	142/8223	0.0703897	0.245787	0.19799	LEF1/MAPK12/MAPK11/IL6/CXCL2	5
hsa04550	Signaling pathways regulating pluripotency of stem cells	5/128	143/8223	0.0720726	0.247604	0.199454	MAPK12/MAPK11/DLX5/INHBA/LIF	5
hsa04929	GnRH secretion	3/128	64/8223	0.0774312	0.261791	0.210882	CACNA1C/KCNJ6/SPP1	3
hsa04625	C-type lectin receptor signaling pathway	4/128	104/8223	0.0786741	0.261837	0.210919	MAPK12/MAPK11/IL6/EGR2	4
hsa05202	Transcriptional misregulation in cancer	6/128	193/8223	0.0803612	0.263338	0.212128	ARNT2/RUNX2/IL2RB/IL6/CDKN1A/MMP9	6
hsa05130	Pathogenic Escherichia coli infection	6/128	197/8223	0.0866952	0.279789	0.22538	MAPK12/MAPK11/FOS/TUBB2B/MYO1D/IL6	6
hsa05211	Renal cell carcinoma	3/128	69/8223	0.0921942	0.285704	0.230145	TGFB3/ARNT2/CDKN1A	3
hsa05132	Salmonella infection	7/128	249/8223	0.09332	0.285704	0.230145	RHOJ/LEF1/MAPK12/MAPK11/FOS/TUBB2B/IL6	7
hsa04932	Non-alcoholic fatty liver disease	5/128	155/8223	0.0939687	0.285704	0.230145	MAPK12/MAPK11/FOS/SOCS3/IL6	5
hsa05120	Epithelial cell signaling in Helicobacter pylori infection	3/128	70/8223	0.0952779	0.285704	0.230145	MAPK12/MAPK11/CXCL2	3
hsa05145	Toxoplasmosis	4/128	112/8223	0.0969125	0.285704	0.230145	TGFB3/MAPK12/MAPK11/LAMB1	4
hsa04390	Hippo signaling pathway	5/128	157/8223	0.0979174	0.285704	0.230145	TGFB3/LEF1/PARD6G/NKD2/GDF7	5
hsa04514	Cell adhesion molecules	5/128	157/8223	0.0979174	0.285704	0.230145	NCAM1/SELE/SDC1/CADM1/CDH3	5
hsa04725	Cholinergic synapse	4/128	113/8223	0.0993214	0.285885	0.23029	CACNA1C/FOS/KCNJ6/CREB3L1	4
hsa04115	p53 signaling pathway	3/128	73/8223	0.104778	0.297571	0.239704	THBS1/CDKN2A/CDKN1A	3
hsa05143	African trypanosomiasis	2/128	37/8223	0.112631	0.309084	0.248978	SELE/IL6	2
hsa05216	Thyroid cancer	2/128	37/8223	0.112631	0.309084	0.248978	LEF1/CDKN1A	2
hsa05212	Pancreatic cancer	3/128	76/8223	0.114637	0.309084	0.248978	TGFB3/CDKN2A/CDKN1A	3
hsa05220	Chronic myeloid leukemia	3/128	76/8223	0.114637	0.309084	0.248978	TGFB3/CDKN2A/CDKN1A	3
hsa04630	JAK-STAT signaling pathway	5/128	166/8223	0.116703	0.310723	0.250298	IL2RB/SOCS3/IL6/CDKN1A/LIF	5
hsa05225	Hepatocellular carcinoma	5/128	168/8223	0.121097	0.318441	0.256516	TGFB3/LEF1/CDKN2A/CDKN1A/IGF2	5
hsa05152	Tuberculosis	5/128	180/8223	0.149037	0.384465	0.3097	TGFB3/MAPK12/MAPK11/SPHK1/IL6	5
hsa04610	Complement and coagulation cascades	3/128	86/8223	0.149815	0.384465	0.3097	F2RL3/F7/SERPINE2	3
hsa02010	ABC transporters	2/128	45/8223	0.154836	0.392621	0.31627	ABCC9/ABCB5	2
hsa04930	Type II diabetes mellitus	2/128	46/8223	0.16031	0.39871	0.321175	CACNA1C/SOCS3	2
hsa05235	PD-L1 expression and PD-1 checkpoint pathway in cancer	3/128	89/8223	0.160982	0.39871	0.321175	MAPK12/MAPK11/FOS	3
hsa05135	Yersinia infection	4/128	137/8223	0.164805	0.401358	0.323308	MAPK12/MAPK11/FOS/IL6	4
hsa00514	Other types of O-glycan biosynthesis	2/128	47/8223	0.165819	0.401358	0.323308	GXYLT2/ST6GAL2	2
hsa04371	Apelin signaling pathway	4/128	139/8223	0.17085	0.408889	0.329374	SPHK1/EGR1/APLNR/SPP1	4
hsa05030	Cocaine addiction	2/128	49/8223	0.176935	0.418746	0.337314	FOSB/CREB3L1	2
hsa00533	Glycosaminoglycan biosynthesis - keratan sulfate	1/128	14/8223	0.197332	0.460655	0.371074	CHST6	1
hsa04723	Retrograde endocannabinoid signaling	4/128	148/8223	0.198968	0.460655	0.371074	CACNA1C/MAPK12/MAPK11/KCNJ6	4
hsa05206	MicroRNAs in cancer	7/128	310/8223	0.208193	0.473634	0.381528	TPM1/THBS1/MARCKS/CDKN2A/MMP16/CDKN1A/MMP9	7
hsa00730	Thiamine metabolism	1/128	15/8223	0.209848	0.473634	0.381528	ALPL	1
hsa04921	Oxytocin signaling pathway	4/128	154/8223	0.218451	0.473634	0.381528	CACNA1C/FOS/KCNJ6/CDKN1A	4
hsa04064	NF-kappa B signaling pathway	3/128	104/8223	0.220079	0.473634	0.381528	EDA2R/CXCL2/CCL4	3
hsa04660	T cell receptor signaling pathway	3/128	104/8223	0.220079	0.473634	0.381528	MAPK12/MAPK11/FOS	3
hsa00360	Phenylalanine metabolism	1/128	16/8223	0.22217	0.473634	0.381528	IL4I1	1
hsa00430	Taurine and hypotaurine metabolism	1/128	16/8223	0.22217	0.473634	0.381528	FMO1	1
hsa05134	Legionellosis	2/128	57/8223	0.222363	0.473634	0.381528	IL6/CXCL2	2
hsa05213	Endometrial cancer	2/128	58/8223	0.228117	0.478063	0.385096	LEF1/CDKN1A	2
hsa04015	Rap1 signaling pathway	5/128	210/8223	0.228932	0.478063	0.385096	THBS1/F2RL3/MAPK12/PARD6G/MAPK11	5
hsa00120	Primary bile acid biosynthesis	1/128	17/8223	0.234301	0.479854	0.386539	CH25H	1
hsa00910	Nitrogen metabolism	1/128	17/8223	0.234301	0.479854	0.386539	CA2	1
hsa04931	Insulin resistance	3/128	108/8223	0.236548	0.479854	0.386539	SOCS3/IL6/CREB3L1	3
hsa00561	Glycerolipid metabolism	2/128	62/8223	0.251222	0.504815	0.406646	PLPP4/DGKI	2
hsa05217	Basal cell carcinoma	2/128	63/8223	0.257013	0.511624	0.412131	LEF1/CDKN1A	2
hsa04022	cGMP-PKG signaling pathway	4/128	167/8223	0.262259	0.517233	0.416649	CACNA1C/KCNJ8/TRPC6/CREB3L1	4
hsa04726	Serotonergic synapse	3/128	115/8223	0.265847	0.5195	0.418475	CACNA1C/KCNJ6/DUSP1	3
hsa05321	Inflammatory bowel disease	2/128	65/8223	0.2686	0.520107	0.418964	TGFB3/IL6	2
hsa00532	Glycosaminoglycan biosynthesis - chondroitin sulfate / dermatan sulfate	1/128	21/8223	0.280978	0.537808	0.433223	CHSY3	1
hsa04071	Sphingolipid signaling pathway	3/128	119/8223	0.282791	0.537808	0.433223	MAPK12/MAPK11/SPHK1	3
hsa04664	Fc epsilon RI signaling pathway	2/128	68/8223	0.285974	0.539049	0.434223	MAPK12/MAPK11	2
hsa04614	Renin-angiotensin system	1/128	23/8223	0.303246	0.556939	0.448634	ENPEP	1
hsa04964	Proximal tubule bicarbonate reclamation	1/128	23/8223	0.303246	0.556939	0.448634	CA2	1
hsa04622	RIG-I-like receptor signaling pathway	2/128	71/8223	0.30331	0.556939	0.448634	MAPK12/MAPK11	2
hsa05218	Melanoma	2/128	72/8223	0.309074	0.557904	0.449411	CDKN2A/CDKN1A	2
hsa05223	Non-small cell lung cancer	2/128	72/8223	0.309074	0.557904	0.449411	CDKN2A/CDKN1A	2
hsa01524	Platinum drug resistance	2/128	73/8223	0.314828	0.562546	0.45315	CDKN2A/CDKN1A	2
hsa04110	Cell cycle	3/128	127/8223	0.316927	0.562546	0.45315	TGFB3/CDKN2A/CDKN1A	3
hsa04623	Cytosolic DNA-sensing pathway	2/128	75/8223	0.326306	0.564816	0.454979	IL6/CCL4	2
hsa04918	Thyroid hormone synthesis	2/128	75/8223	0.326306	0.564816	0.454979	GPX7/CREB3L1	2
hsa05214	Glioma	2/128	75/8223	0.326306	0.564816	0.454979	CDKN2A/CDKN1A	2
hsa04621	NOD-like receptor signaling pathway	4/128	186/8223	0.328813	0.564816	0.454979	MAPK12/MAPK11/IL6/CXCL2	4
hsa04971	Gastric acid secretion	2/128	76/8223	0.332027	0.565774	0.455751	KCNK2/CA2	2
hsa00790	Folate biosynthesis	1/128	26/8223	0.335372	0.566938	0.456689	ALPL	1
hsa04721	Synaptic vesicle cycle	2/128	78/8223	0.343427	0.57535	0.463465	SLC1A7/SLC6A7	2
hsa04966	Collecting duct acid secretion	1/128	27/8223	0.34575	0.57535	0.463465	CA2	1
hsa04062	Chemokine signaling pathway	4/128	192/8223	0.350127	0.578117	0.465694	CCL8/CCL3/CXCL2/CCL4	4
hsa04210	Apoptosis	3/128	136/8223	0.355422	0.582346	0.4691	CTSK/FOS/HRK	3
hsa05162	Measles	3/128	139/8223	0.368214	0.598698	0.482272	FOS/IL2RB/IL6	3
hsa01523	Antifolate resistance	1/128	30/8223	0.375931	0.606616	0.48865	IL6	1
hsa05169	Epstein-Barr virus infection	4/128	202/8223	0.385674	0.612376	0.49329	MAPK12/MAPK11/IL6/CDKN1A	4
hsa00410	beta-Alanine metabolism	1/128	31/8223	0.385681	0.612376	0.49329	SMOX	1
hsa04911	Insulin secretion	2/128	86/8223	0.38835	0.612376	0.49329	CACNA1C/CREB3L1	2
hsa05203	Viral carcinogenesis	4/128	204/8223	0.392766	0.612376	0.49329	CDKN2A/EGR2/CREB3L1/CDKN1A	4
hsa04260	Cardiac muscle contraction	2/128	87/8223	0.393876	0.612376	0.49329	CACNA1C/TPM1	2
hsa05224	Breast cancer	3/128	147/8223	0.402087	0.620396	0.499751	LEF1/FOS/CDKN1A	3
hsa04727	GABAergic synapse	2/128	89/8223	0.40486	0.620396	0.499751	CACNA1C/KCNJ6	2
hsa05226	Gastric cancer	3/128	149/8223	0.410484	0.624521	0.503074	TGFB3/LEF1/CDKN1A	3
hsa05222	Small cell lung cancer	2/128	92/8223	0.421157	0.634518	0.511126	LAMB1/CDKN1A	2
hsa04145	Phagosome	3/128	152/8223	0.423012	0.634518	0.511126	THBS1/THBS2/TUBB2B	3
hsa00350	Tyrosine metabolism	1/128	36/8223	0.432209	0.64378	0.518587	IL4I1	1
hsa00250	Alanine, aspartate and glutamate metabolism	1/128	37/8223	0.441086	0.65244	0.525563	IL4I1	1
hsa04750	Inflammatory mediator regulation of TRP channels	2/128	98/8223	0.453055	0.660965	0.53243	MAPK12/MAPK11	2
hsa05231	Choline metabolism in cancer	2/128	98/8223	0.453055	0.660965	0.53243	FOS/DGKI	2
hsa00564	Glycerophospholipid metabolism	2/128	99/8223	0.458276	0.664033	0.534902	PLPP4/DGKI	2
hsa04024	cAMP signaling pathway	4/128	225/8223	0.466195	0.669922	0.539646	CACNA1C/FOS/KCNK2/CREB3L1	4
hsa04916	Melanogenesis	2/128	101/8223	0.468631	0.669922	0.539646	LEF1/CREB3L1	2
hsa04914	Progesterone-mediated oocyte maturation	2/128	102/8223	0.473765	0.672746	0.541921	MAPK12/MAPK11	2
hsa00380	Tryptophan metabolism	1/128	42/8223	0.483448	0.677463	0.54572	IL4I1	1
hsa05332	Graft-versus-host disease	1/128	42/8223	0.483448	0.677463	0.54572	IL6	1
hsa05171	Coronavirus disease - COVID-19	4/128	232/8223	0.490029	0.682197	0.549533	MAPK12/MAPK11/FOS/IL6	4
hsa04962	Vasopressin-regulated water reabsorption	1/128	44/8223	0.499486	0.690848	0.556502	CREB3L1	1
hsa04066	HIF-1 signaling pathway	2/128	109/8223	0.508856	0.699266	0.563284	IL6/CDKN1A	2
hsa00280	Valine, leucine and isoleucine degradation	1/128	48/8223	0.530096	0.723087	0.582472	IL4I1	1
hsa04724	Glutamatergic synapse	2/128	114/8223	0.53298	0.723087	0.582472	CACNA1C/SLC1A7	2
hsa04672	Intestinal immune network for IgA production	1/128	49/8223	0.537453	0.724541	0.583644	IL6	1
hsa00510	N-Glycan biosynthesis	1/128	50/8223	0.544697	0.729688	0.587789	ST6GAL2	1
hsa00270	Cysteine and methionine metabolism	1/128	51/8223	0.551827	0.73462	0.591762	IL4I1	1
hsa04722	Neurotrophin signaling pathway	2/128	119/8223	0.556292	0.735964	0.592845	MAPK12/MAPK11	2
hsa00600	Sphingolipid metabolism	1/128	53/8223	0.565758	0.743867	0.599211	SPHK1	1
hsa00480	Glutathione metabolism	1/128	57/8223	0.592343	0.774043	0.623519	GPX7	1
hsa04114	Oocyte meiosis	2/128	131/8223	0.60885	0.790763	0.636987	MAPK12/MAPK11	2
hsa05022	Pathways of neurodegeneration - multiple diseases	7/128	476/8223	0.616747	0.796164	0.641338	CACNA1C/MAPK12/GPX7/MAPK11/TUBB2B/IL6/NEFL	7
hsa04270	Vascular smooth muscle contraction	2/128	134/8223	0.621236	0.797128	0.642114	CACNA1C/RAMP3	2
hsa05170	Human immunodeficiency virus 1 infection	3/128	212/8223	0.646018	0.808842	0.65155	MAPK12/MAPK11/FOS	3
hsa05207	Chemical carcinogenesis - receptor activation	3/128	212/8223	0.646018	0.808842	0.65155	CACNA1C/FOS/CREB3L1	3
hsa04720	Long-term potentiation	1/128	67/8223	0.651949	0.808842	0.65155	CACNA1C	1
hsa05221	Acute myeloid leukemia	1/128	67/8223	0.651949	0.808842	0.65155	LEF1	1
hsa04120	Ubiquitin mediated proteolysis	2/128	142/8223	0.652794	0.808842	0.65155	UBE2QL1/SOCS3	2
hsa04920	Adipocytokine signaling pathway	1/128	69/8223	0.662788	0.808842	0.65155	SOCS3	1
hsa04924	Renin secretion	1/128	69/8223	0.662788	0.808842	0.65155	CACNA1C	1
hsa05230	Central carbon metabolism in cancer	1/128	70/8223	0.668082	0.808842	0.65155	SLC7A5	1
hsa04520	Adherens junction	1/128	71/8223	0.673293	0.808842	0.65155	LEF1	1
hsa04072	Phospholipase D signaling pathway	2/128	148/8223	0.675076	0.808842	0.65155	SPHK1/DGKI	2
hsa05014	Amyotrophic lateral sclerosis	5/128	364/8223	0.675306	0.808842	0.65155	MAPK12/GPX7/MAPK11/TUBB2B/NEFL	5
hsa00982	Drug metabolism - cytochrome P450	1/128	72/8223	0.678423	0.808842	0.65155	FMO1	1
hsa05208	Chemical carcinogenesis - reactive oxygen species	3/128	223/8223	0.679731	0.808842	0.65155	MAPK12/MAPK11/FOS	3
hsa01230	Biosynthesis of amino acids	1/128	75/8223	0.693338	0.820449	0.660901	PYCR1	1
hsa04714	Thermogenesis	3/128	232/8223	0.705524	0.826634	0.665883	MAPK12/MAPK11/CREB3L1	3
hsa05160	Hepatitis C	2/128	157/8223	0.706326	0.826634	0.665883	SOCS3/CDKN1A	2
hsa01521	EGFR tyrosine kinase inhibitor resistance	1/128	79/8223	0.712162	0.828909	0.667715	IL6	1
hsa04662	B cell receptor signaling pathway	1/128	84/8223	0.734087	0.841701	0.678019	FOS	1
hsa04012	ErbB signaling pathway	1/128	85/8223	0.738269	0.841701	0.678019	CDKN1A	1
hsa04742	Taste transduction	1/128	86/8223	0.742385	0.841701	0.678019	CACNA1C	1
hsa05164	Influenza A	2/128	171/8223	0.749966	0.841701	0.678019	SOCS3/IL6	2
hsa04540	Gap junction	1/128	88/8223	0.750427	0.841701	0.678019	TUBB2B	1
hsa04211	Longevity regulating pathway	1/128	89/8223	0.754354	0.841701	0.678019	CREB3L1	1
hsa04976	Bile secretion	1/128	89/8223	0.754354	0.841701	0.678019	CA2	1
hsa04144	Endocytosis	3/128	251/8223	0.754765	0.841701	0.678019	PARD6G/IL2RB/AMPH	3
hsa05032	Morphine addiction	1/128	91/8223	0.762025	0.845371	0.680976	KCNJ6	1
hsa04070	Phosphatidylinositol signaling system	1/128	97/8223	0.78364	0.864846	0.696664	DGKI	1
hsa04640	Hematopoietic cell lineage	1/128	99/8223	0.790403	0.865255	0.696993	IL6	1
hsa05034	Alcoholism	2/128	187/8223	0.792958	0.865255	0.696993	FOSB/CREB3L1	2
hsa04972	Pancreatic secretion	1/128	102/8223	0.800156	0.865255	0.696993	CA2	1
hsa04613	Neutrophil extracellular trap formation	2/128	190/8223	0.80026	0.865255	0.696993	MAPK12/MAPK11	2
hsa04922	Glucagon signaling pathway	1/128	107/8223	0.81542	0.877194	0.706611	CREB3L1	1
hsa04152	AMPK signaling pathway	1/128	121/8223	0.852276	0.907674	0.731163	CREB3L1	1
hsa04919	Thyroid hormone signaling pathway	1/128	121/8223	0.852276	0.907674	0.731163	DIO2	1
hsa05016	Huntington disease	3/128	306/8223	0.86103	0.912435	0.734998	GPX7/TUBB2B/CREB3L1	3
hsa04142	Lysosome	1/128	132/8223	0.876027	0.923731	0.744098	CTSK	1
hsa04910	Insulin signaling pathway	1/128	137/8223	0.88553	0.929152	0.748465	SOCS3	1
hsa04020	Calcium signaling pathway	2/128	240/8223	0.892487	0.931862	0.750647	CACNA1C/SPHK1	2
hsa05131	Shigellosis	2/128	247/8223	0.901693	0.936881	0.75469	MAPK12/MAPK11	2
hsa01240	Biosynthesis of cofactors	1/128	153/8223	0.911343	0.942032	0.75884	ALPL	1
hsa04150	mTOR signaling pathway	1/128	156/8223	0.915496	0.942032	0.75884	SLC7A5	1
hsa05012	Parkinson disease	2/128	266/8223	0.923129	0.944676	0.76097	TUBB2B/DUSP1	2
hsa04080	Neuroactive ligand-receptor interaction	3/128	367/8223	0.929911	0.944676	0.76097	F2RL3/APLNR/GAL	3
hsa04530	Tight junction	1/128	169/8223	0.931371	0.944676	0.76097	PARD6G	1
hsa05010	Alzheimer disease	3/128	384/8223	0.942576	0.95151	0.766475	CACNA1C/TUBB2B/IL6	3
hsa04810	Regulation of actin cytoskeleton	1/128	229/8223	0.973848	0.976643	0.78672	ITGA10	1
hsa04014	Ras signaling pathway	1/128	236/8223	0.976643	0.976643	0.78672	IGF2	1
