# Supplementary material for: Exploring Pathogenic Genes in Frozen Shoulder through weighted gene co-expression network analysis and Mendelian Randomization
Source: Int J Med Sci. 2024 Oct 21;21(14):2745–58. doi: 10.7150/ijms.98505 (PMC11539380; doi:10.7150/ijms.98505)
Supplement: Supplementary file 2 — Supplementary tables 2-5. [file ijmsv21p2745s2.zip › Supplementary Table 4.xlsx]

## Sheet: Sheet1
Supplementary Table 4. F statistics of SNPs for co-expressed genes
samplesize.exposure	id.exposure	gene	SNP	R2	F
31569	eqtl-a-ENSG00000244486	SCARF2	rs5763244	0.00167909	53.093
5502	eqtl-a-ENSG00000240204	SMKR1	rs581829	0.0117385	65.3289
5500	eqtl-a-ENSG00000228203	GRASLND	rs447627	0.00555212	30.696
5499	eqtl-a-ENSG00000228203	GRASLND	rs67011763	0.00969577	53.8195
23412	eqtl-a-ENSG00000225614	ZNF469	rs72631408	0.00214775	50.387
25261	eqtl-a-ENSG00000224420	ADM5	rs10415880	0.00327139	82.9034
27186	eqtl-a-ENSG00000213626	LBH	rs4952080	0.00113252	30.8214
31470	eqtl-a-ENSG00000213626	LBH	rs4952151	0.0100418	319.2
28098	eqtl-a-ENSG00000213626	LBH	rs149191149	0.00120559	33.913
27594	eqtl-a-ENSG00000213626	LBH	rs57667995	0.0423659	1220.68
26223	eqtl-a-ENSG00000213088	ACKR1	rs12075	0.0361836	984.39
26271	eqtl-a-ENSG00000213088	ACKR2	rs8013143	0.00115077	30.2644
26110	eqtl-a-ENSG00000213088	ACKR3	rs8073060	0.00273348	71.5612
26225	eqtl-a-ENSG00000213088	ACKR4	rs11085824	0.00115966	30.445
27228	eqtl-a-ENSG00000204262	COL5A2	rs10166301	0.0143089	395.228
30504	eqtl-a-ENSG00000198598	MMP17	rs11246826	0.00114472	34.9562
31245	eqtl-a-ENSG00000198598	MMP17	rs9652057	0.0046918	147.277
12087	eqtl-a-ENSG00000198435	NRARP	rs11524283	0.00266705	32.3174
12515	eqtl-a-ENSG00000196460	RFX8	rs11680478	0.00727485	91.6973
12283	eqtl-a-ENSG00000189409	MMP23B	rs28456011	0.00346091	42.6511
25168	eqtl-a-ENSG00000188290	HES4	rs111818025	0.0018999	47.9039
17631	eqtl-a-ENSG00000188290	HES4	rs2710882	0.0680091	1286.42
31684	eqtl-a-ENSG00000188290	HES4	rs8026803	0.00393223	125.073
31684	eqtl-a-ENSG00000188042	ARL4C	rs906747	0.0176008	567.619
31674	eqtl-a-ENSG00000188042	ARL5C	rs8245	0.0136701	438.96
30902	eqtl-a-ENSG00000188042	ARL6C	rs17864791	0.00125181	38.7295
31568	eqtl-a-ENSG00000188042	ARL7C	rs11902983	0.00358878	113.691
5417	eqtl-a-ENSG00000187699	C2orf88	rs77196927	0.0194672	107.508
19828	eqtl-a-ENSG00000187699	C2orf88	rs150655407	0.00163202	32.4093
30888	eqtl-a-ENSG00000187699	C2orf88	rs13027890	0.00553206	171.814
31470	eqtl-a-ENSG00000187699	C2orf88	rs1354034	0.00323084	101.998
31086	eqtl-a-ENSG00000187699	C2orf88	rs9376090	0.00421877	131.692
31470	eqtl-a-ENSG00000187699	C2orf88	rs6592965	0.0577404	1928.32
31180	eqtl-a-ENSG00000187699	C2orf88	rs13300663	0.00111601	34.8339
29622	eqtl-a-ENSG00000187699	C2orf88	rs35979828	0.00181996	54.0054
30971	eqtl-a-ENSG00000187699	C2orf88	rs8073060	0.003792	117.882
31086	eqtl-a-ENSG00000187699	C2orf88	rs6136489	0.00136523	42.4949
26101	eqtl-a-ENSG00000186340	THBS2	rs9505955	0.00307348	80.462
26101	eqtl-a-ENSG00000186340	THBS2	rs7450180	0.00976576	257.39
18878	eqtl-a-ENSG00000185386	MAPK11	rs5771114	0.00257602	48.7504
26733	eqtl-a-ENSG00000184985	SORCS2	rs7680312	0.00748152	201.496
25207	eqtl-a-ENSG00000184985	SORCS2	rs62290671	0.00237502	60.0048
31644	eqtl-a-ENSG00000184557	SOCS3	rs3859192	0.00247776	78.596
31355	eqtl-a-ENSG00000184489	PTP4A3	rs11164654	0.000968134	30.3833
26566	eqtl-a-ENSG00000184489	PTP4A3	rs62524180	0.00131299	34.9242
20815	eqtl-a-ENSG00000184489	PTP4A3	rs186885699	0.00271275	56.614
21010	eqtl-a-ENSG00000184489	PTP4A3	rs3934583	0.0180013	385.103
10797	eqtl-a-ENSG00000184489	PTP4A3	rs140681246	0.00379321	41.1036
31355	eqtl-a-ENSG00000184489	PTP4A3	rs12264390	0.0014173	44.4996
31355	eqtl-a-ENSG00000184489	PTP4A3	rs61863818	0.00112241	35.2305
29622	eqtl-a-ENSG00000184489	PTP4A3	rs35979828	0.00166551	49.4147
31385	eqtl-a-ENSG00000184489	PTP4A3	rs3809627	0.00154387	48.5263
31355	eqtl-a-ENSG00000184489	PTP4A3	rs7210990	0.00133341	41.8622
31569	eqtl-a-ENSG00000184232	OAF	rs1375493	0.00279618	88.5145
30077	eqtl-a-ENSG00000184232	OAF	rs149007767	0.00166242	50.0807
31569	eqtl-a-ENSG00000184232	OAF	rs10098310	0.000947483	29.9376
26609	eqtl-a-ENSG00000184232	OAF	rs470876	0.00211736	56.4561
31568	eqtl-a-ENSG00000184232	OAF	rs61898290	0.0277883	902.237
31569	eqtl-a-ENSG00000184232	OAF	rs2239630	0.00283759	89.8292
31684	eqtl-a-ENSG00000184232	OAF	rs8026803	0.0013636	43.2606
31599	eqtl-a-ENSG00000184232	OAF	rs4142441	0.00106812	33.7854
7295	eqtl-a-ENSG00000183018	SPNS2	rs117056846	0.0459415	351.186
12942	eqtl-a-ENSG00000183018	SPNS3	rs333123	0.0112666	147.451
8136	eqtl-a-ENSG00000183018	SPNS4	rs73335842	0.00365384	29.8293
31566	eqtl-a-ENSG00000182985	CADM1	rs10891833	0.00131851	41.6723
26523	eqtl-a-ENSG00000182985	CADM2	rs12225960	0.0154962	417.442
31351	eqtl-a-ENSG00000182580	EPHB3	rs9814122	0.00457025	143.93
31567	eqtl-a-ENSG00000182580	EPHB4	rs7646910	0.0257401	833.954
31355	eqtl-a-ENSG00000180730	SHISA2	rs9578952	0.00992315	314.239
30077	eqtl-a-ENSG00000180730	SHISA3	rs61947364	0.00117442	35.3622
31684	eqtl-a-ENSG00000180730	SHISA4	rs1028769	0.00387181	123.144
30902	eqtl-a-ENSG00000178878	APOLD1	rs28860197	0.00101279	31.3268
31263	eqtl-a-ENSG00000178878	APOLD1	rs34323	0.0397236	1293.17
31346	eqtl-a-ENSG00000178878	APOLD1	rs7956578	0.0119516	379.142
5502	eqtl-a-ENSG00000178752	ERFE	rs3820817	0.188193	1275.01
31564	eqtl-a-ENSG00000178184	PARD6G	rs11665580	0.00459685	145.756
31684	eqtl-a-ENSG00000176788	BASP1	rs12520008	0.00168796	53.5684
25668	eqtl-a-ENSG00000176788	BASP1	rs72738614	0.00216656	55.7277
31684	eqtl-a-ENSG00000176788	BASP1	rs2291236	0.0333514	1093.1
31355	eqtl-a-ENSG00000176788	BASP1	rs56388170	0.00553958	174.65
31684	eqtl-a-ENSG00000176788	BASP1	rs3859192	0.00142596	45.2417
31564	eqtl-a-ENSG00000176658	MYO1D	rs9910736	0.0114012	363.994
31569	eqtl-a-ENSG00000176658	MYO1D	rs4795718	0.0321832	1049.71
31470	eqtl-a-ENSG00000176170	SPHK1	rs1354034	0.0018207	57.3983
29863	eqtl-a-ENSG00000176170	SPHK1	rs149007767	0.0017607	52.6689
31340	eqtl-a-ENSG00000176170	SPHK1	rs1713399	0.0549726	1822.94
23109	eqtl-a-ENSG00000176170	SPHK1	rs8150	0.00155816	36.0606
31558	eqtl-a-ENSG00000175928	LRRN1	rs2055319	0.00235325	74.4342
27763	eqtl-a-ENSG00000175928	LRRN1	rs711582	0.00937335	262.676
31684	eqtl-a-ENSG00000175928	LRRN1	rs1125735	0.0254103	826.041
28588	eqtl-a-ENSG00000175130	MARCKSL1	rs72668506	0.00112145	32.0936
25735	eqtl-a-ENSG00000175130	MARCKSL1	rs149110519	0.00126514	32.5972
31300	eqtl-a-ENSG00000174705	SH3PXD2B	rs12478601	0.00119944	37.5853
30847	eqtl-a-ENSG00000174705	SH3PXD2B	rs2731694	0.0306903	976.616
31300	eqtl-a-ENSG00000174348	PODN	rs3766764	0.00228724	71.75
31355	eqtl-a-ENSG00000174348	PODN	rs12240252	0.0174511	556.863
31236	eqtl-a-ENSG00000174348	PODN	rs138386728	0.0012369	38.6812
22704	eqtl-a-ENSG00000174348	PODN	rs55908509	0.00220782	50.2328
30013	eqtl-a-ENSG00000172379	ARNT2	rs8026596	0.00131245	39.4397
23991	eqtl-a-ENSG00000170801	HTRA3	rs9985550	0.0114032	276.706
31569	eqtl-a-ENSG00000170345	FOS	rs55793580	0.00276258	87.4479
28418	eqtl-a-ENSG00000170345	FOS	rs7310615	0.0036056	102.827
13469	eqtl-a-ENSG00000170345	FOS	rs4645870	0.00453042	61.2888
31236	eqtl-a-ENSG00000170345	FOS	rs61466257	0.00115994	36.2716
9181	eqtl-a-ENSG00000170293	CMTM8	rs80003331	0.00741652	68.5849
9185	eqtl-a-ENSG00000170293	CMTM8	rs4955277	0.00618885	57.1862
9188	eqtl-a-ENSG00000170293	CMTM8	rs7632486	0.200955	2310.22
31315	eqtl-a-ENSG00000169071	ROR2	rs4744103	0.0201346	643.43
31355	eqtl-a-ENSG00000168268	NT5DC2	rs312485	0.00119738	37.5864
31231	eqtl-a-ENSG00000168268	NT5DC2	rs66514320	0.00239209	74.8817
31671	eqtl-a-ENSG00000168268	NT5DC2	rs1010553	0.0447236	1482.66
31563	eqtl-a-ENSG00000168268	NT5DC2	rs36033494	0.0046739	148.206
24921	eqtl-a-ENSG00000167244	IGF2	rs7933888	0.00417645	104.509
29863	eqtl-a-ENSG00000167105	TMEM92	rs149007767	0.00560508	168.317
31470	eqtl-a-ENSG00000167105	TMEM92	rs2254177	0.0267519	864.967
31568	eqtl-a-ENSG00000164929	BAALC	rs6998012	0.0133533	427.215
31569	eqtl-a-ENSG00000163359	COL6A3	rs2173157	0.0185342	596.118
31684	eqtl-a-ENSG00000163359	COL6A4	rs1354034	0.0116008	371.849
31569	eqtl-a-ENSG00000163359	COL6A5	rs17655730	0.00133732	42.2718
31459	eqtl-a-ENSG00000162849	KIF26B	rs12063237	0.00149609	47.1331
27723	eqtl-a-ENSG00000162849	KIF27B	rs79856122	0.00397907	110.744
31352	eqtl-a-ENSG00000162849	KIF28B	rs2175241	0.00160262	50.3227
31469	eqtl-a-ENSG00000162772	ATF3	rs3795837	0.00457741	144.7
31470	eqtl-a-ENSG00000162772	ATF3	rs8026803	0.00144021	45.3858
31227	eqtl-a-ENSG00000162745	OLFML2B	rs4233382	0.00325806	102.065
24347	eqtl-a-ENSG00000162745	OLFML2B	rs114293049	0.00213254	52.0276
5998	eqtl-a-ENSG00000162591	MEGF6	rs28447582	0.0873343	573.766
8850	eqtl-a-ENSG00000162591	MEGF6	rs35761570	0.0117112	104.849
9188	eqtl-a-ENSG00000162591	MEGF6	rs9480866	0.00496886	45.8719
30816	eqtl-a-ENSG00000162551	ALPL	rs2996665	0.0081662	253.705
30935	eqtl-a-ENSG00000162551	ALPL	rs6763931	0.00182678	56.6112
30606	eqtl-a-ENSG00000162551	ALPL	rs56388170	0.0018479	56.6578
30436	eqtl-a-ENSG00000162551	ALPL	rs4727027	0.00206048	62.838
29087	eqtl-a-ENSG00000162551	ALPL	rs35979828	0.00165477	48.2088
30935	eqtl-a-ENSG00000162551	ALPL	rs8078723	0.00536435	166.83
31675	eqtl-a-ENSG00000162545	CAMK2N1	rs7514144	0.00145594	46.1811
30973	eqtl-a-ENSG00000162545	CAMK2N1	rs6700034	0.0174289	549.364
31684	eqtl-a-ENSG00000162545	CAMK2N1	rs1532331	0.00582581	185.655
31239	eqtl-a-ENSG00000162545	CAMK2N1	rs74249949	0.00127557	39.8958
17783	eqtl-a-ENSG00000162490	DRAXIN	rs12139487	0.0346475	638.178
22650	eqtl-a-ENSG00000162490	DRAXIN	rs17875987	0.00758321	173.057
21686	eqtl-a-ENSG00000162490	DRAXIN	rs55908509	0.00277808	60.4078
13100	eqtl-a-ENSG00000160888	IER2	rs149007767	0.00335124	44.0421
10333	eqtl-a-ENSG00000160888	IER2	rs140590663	0.0045736	47.467
31569	eqtl-a-ENSG00000159674	SPON2	rs10489481	0.00154387	48.8108
31569	eqtl-a-ENSG00000159674	SPON2	rs4848370	0.00176037	55.6676
31569	eqtl-a-ENSG00000159674	SPON2	rs2199956	0.00128007	40.4597
31566	eqtl-a-ENSG00000159674	SPON2	rs73067776	0.0128551	411.041
31684	eqtl-a-ENSG00000159674	SPON2	rs10113215	0.00116908	37.0823
31484	eqtl-a-ENSG00000159674	SPON2	rs9420589	0.0068555	217.314
31300	eqtl-a-ENSG00000159674	SPON2	rs2617170	0.00362659	113.918
22704	eqtl-a-ENSG00000159674	SPON2	rs55908509	0.00139563	31.7279
14261	eqtl-a-ENSG00000158859	ADAMTS4	rs112803994	0.00239023	34.164
31684	eqtl-a-ENSG00000157570	TSPAN18	rs1354034	0.00105551	33.4759
29836	eqtl-a-ENSG00000157570	TSPAN18	rs74538151	0.00202672	60.5879
31680	eqtl-a-ENSG00000157570	TSPAN18	rs11038144	0.00255257	81.0672
22704	eqtl-a-ENSG00000157570	TSPAN18	rs55908509	0.00231421	52.6591
25090	eqtl-a-ENSG00000157368	IL34	rs7191224	0.00333288	83.895
25651	eqtl-a-ENSG00000157227	MMP14	rs2073345	0.00328557	84.5494
28588	eqtl-a-ENSG00000156453	PCDH1	rs58960568	0.00120648	34.53
31566	eqtl-a-ENSG00000156453	PCDH1	rs164492	0.00350764	111.105
25191	eqtl-a-ENSG00000154928	EPHB1	rs7570971	0.00163816	41.3313
31684	eqtl-a-ENSG00000154928	EPHB1	rs2013208	0.000971967	30.8238
31684	eqtl-a-ENSG00000154928	EPHB1	rs187587	0.0301057	983.414
31568	eqtl-a-ENSG00000154928	EPHB1	rs4245903	0.0353307	1156.1
31240	eqtl-a-ENSG00000154928	EPHB1	rs73229138	0.00279459	87.5421
31681	eqtl-a-ENSG00000154928	EPHB1	rs6763009	0.00132779	42.1189
25735	eqtl-a-ENSG00000154928	EPHB1	rs149110519	0.00251311	64.8329
31300	eqtl-a-ENSG00000154928	EPHB1	rs4917014	0.00180458	56.5818
24943	eqtl-a-ENSG00000154928	EPHB1	rs6986779	0.00194094	48.5032
31569	eqtl-a-ENSG00000154928	EPHB1	rs587080	0.00153524	48.5373
30735	eqtl-a-ENSG00000154734	ADAMTS1	rs9420589	0.00101099	31.1022
30935	eqtl-a-ENSG00000154734	ADAMTS1	rs12946510	0.00104116	32.2397
30935	eqtl-a-ENSG00000154734	ADAMTS1	rs2830535	0.00294565	91.3871
30813	eqtl-a-ENSG00000154734	ADAMTS1	rs462404	0.0275875	874.112
31355	eqtl-a-ENSG00000154217	PITPNC1	rs7210770	0.0257663	829.217
30077	eqtl-a-ENSG00000154217	PITPNC1	rs28385532	0.00206925	62.3618
31569	eqtl-a-ENSG00000154217	PITPNC1	rs4822024	0.00112488	35.5491
31644	eqtl-a-ENSG00000153234	NR4A2	rs297588	0.00323975	102.845
24391	eqtl-a-ENSG00000151692	RNF144A	rs62105652	0.00152044	37.1386
26196	eqtl-a-ENSG00000151692	RNF144A	rs10153810	0.00662168	174.604
26081	eqtl-a-ENSG00000151692	RNF144A	rs61494548	0.00184966	48.3268
22930	eqtl-a-ENSG00000151692	RNF144A	rs7310615	0.00213075	48.9581
25673	eqtl-a-ENSG00000151067	CACNA1C	rs10505724	0.00120424	30.9513
21629	eqtl-a-ENSG00000149294	NCAM1	rs141094656	0.00273656	59.3461
30987	eqtl-a-ENSG00000149294	NCAM1	rs2516448	0.00107091	33.2178
31569	eqtl-a-ENSG00000149294	NCAM1	rs2485713	0.00116491	36.8157
30721	eqtl-a-ENSG00000149294	NCAM1	rs7126367	0.029085	920.226
31566	eqtl-a-ENSG00000149294	NCAM1	rs10891480	0.00234739	74.2674
31300	eqtl-a-ENSG00000149294	NCAM1	rs8067378	0.00388859	122.18
24070	eqtl-a-ENSG00000149257	SERPINH1	rs1614211	0.00211321	50.9685
31231	eqtl-a-ENSG00000149257	SERPINH1	rs694844	0.0331753	1071.58
31015	eqtl-a-ENSG00000148848	ADAM12	rs34569988	0.00256072	79.6196
31355	eqtl-a-ENSG00000148848	ADAM12	rs898325	0.00873852	276.394
28793	eqtl-a-ENSG00000147889	ADAM12	rs2188127	0.00311352	89.9212
31681	eqtl-a-ENSG00000147889	ADAM12	rs7028268	0.00103078	32.6878
31682	eqtl-a-ENSG00000145423	SFRP2	rs7653960	0.0112647	360.931
31569	eqtl-a-ENSG00000145423	SFRP2	rs592423	0.00167192	52.866
31684	eqtl-a-ENSG00000145423	SFRP2	rs6592965	0.0022464	71.3307
31569	eqtl-a-ENSG00000145423	SFRP2	rs7213285	0.00137764	43.548
23123	eqtl-a-ENSG00000143869	GDF7	rs11678116	0.00749605	174.625
18543	eqtl-a-ENSG00000143387	CTSK	rs185236008	0.00265496	49.3567
31684	eqtl-a-ENSG00000143387	CTSK	rs12754510	0.00200529	63.6592
31346	eqtl-a-ENSG00000143387	CTSK	rs12124948	0.0719859	2431.35
31566	eqtl-a-ENSG00000143387	CTSK	rs6690662	0.0252753	818.477
21959	eqtl-a-ENSG00000143387	CTSK	rs192154135	0.0019902	43.7861
31350	eqtl-a-ENSG00000143333	RGS16	rs535334	0.00355281	111.771
820	eqtl-a-ENSG00000143320	CRABP2	rs151040676	0.0404963	34.5241
26685	eqtl-a-ENSG00000143320	CRABP2	rs12143060	0.0220038	600.336
14263	eqtl-a-ENSG00000143127	ITGA10	rs74119688	0.00886159	127.505
28418	eqtl-a-ENSG00000140511	HAPLN3	rs653178	0.00111062	31.5946
31684	eqtl-a-ENSG00000140511	HAPLN3	rs7177453	0.0025744	81.7727
31567	eqtl-a-ENSG00000140511	HAPLN3	rs72767249	0.000967985	30.5841
31474	eqtl-a-ENSG00000140511	HAPLN3	rs2280215	0.00533135	168.687
27281	eqtl-a-ENSG00000140511	HAPLN3	rs75301646	0.00117059	31.97
22704	eqtl-a-ENSG00000140511	HAPLN3	rs55908509	0.00191817	43.63
31470	eqtl-a-ENSG00000140416	TPM1	rs1354034	0.00781484	247.854
31023	eqtl-a-ENSG00000140416	TPM1	rs12903994	0.00399706	124.49
31353	eqtl-a-ENSG00000140416	TPM1	rs4984256	0.00254106	79.8676
31470	eqtl-a-ENSG00000140416	TPM1	rs12442303	0.0431255	1418.23
14263	eqtl-a-ENSG00000140022	STON2	rs1354034	0.0038718	55.4303
14258	eqtl-a-ENSG00000140022	STON2	rs8008602	0.0149567	216.46
31231	eqtl-a-ENSG00000139998	RAB15	rs2269294	0.00268139	83.9622
30642	eqtl-a-ENSG00000139998	RAB15	rs58729647	0.001272	39.0237
21579	eqtl-a-ENSG00000139998	RAB15	rs117777892	0.0428856	966.805
31564	eqtl-a-ENSG00000139998	RAB15	rs7143495	0.00845128	269.013
31171	eqtl-a-ENSG00000139289	PHLDA1	rs10862164	0.00120183	37.5048
31568	eqtl-a-ENSG00000138835	RGS3	rs7854524	0.0205525	662.373
31355	eqtl-a-ENSG00000138795	LEF1	rs13325613	0.00116665	36.6208
31355	eqtl-a-ENSG00000138795	LEF1	rs1386622	0.000953176	29.9134
31355	eqtl-a-ENSG00000138795	LEF1	rs3774959	0.00175018	54.9696
29613	eqtl-a-ENSG00000138795	LEF1	rs3177928	0.0013228	39.2213
28204	eqtl-a-ENSG00000138795	LEF1	rs3184504	0.0011403	32.1955
31086	eqtl-a-ENSG00000138795	LEF1	rs4810485	0.000956337	29.7552
31470	eqtl-a-ENSG00000138795	LEF1	rs714027	0.00113187	35.6579
31569	eqtl-a-ENSG00000137801	THBS1	rs3790455	0.00168788	53.3712
31355	eqtl-a-ENSG00000137801	THBS1	rs3733018	0.0014301	44.902
31684	eqtl-a-ENSG00000137801	THBS1	rs1354034	0.0291664	951.811
30031	eqtl-a-ENSG00000137801	THBS1	rs114694170	0.00111338	33.471
31569	eqtl-a-ENSG00000137801	THBS1	rs505404	0.00433463	137.427
31684	eqtl-a-ENSG00000137801	THBS1	rs10876550	0.00202943	64.4272
30031	eqtl-a-ENSG00000137801	THBS1	rs11553699	0.00216998	65.3039
31558	eqtl-a-ENSG00000137801	THBS1	rs1822105	0.0491099	1629.75
31565	eqtl-a-ENSG00000137801	THBS1	rs10152469	0.0307092	999.982
31232	eqtl-a-ENSG00000137801	THBS1	rs72727034	0.00363018	113.784
31484	eqtl-a-ENSG00000137801	THBS1	rs11653357	0.00134634	42.4426
31351	eqtl-a-ENSG00000137672	TRPC6	rs61682194	0.00135869	42.6515
26445	eqtl-a-ENSG00000137672	TRPC6	rs4754017	0.00236247	62.6187
31674	eqtl-a-ENSG00000137672	TRPC6	rs7115999	0.0220016	712.51
31078	eqtl-a-ENSG00000137507	LRRC32	rs2155219	0.00131411	40.891
26425	eqtl-a-ENSG00000137507	LRRC32	rs7943302	0.0049803	132.253
21979	eqtl-a-ENSG00000137285	TUBB2B	rs9328145	0.0133465	297.283
30650	eqtl-a-ENSG00000136244	IL6	rs10265117	0.00294055	90.3877
30931	eqtl-a-ENSG00000135919	SERPINE2	rs729631	0.00573497	178.4
30820	eqtl-a-ENSG00000135919	SERPINE2	rs11884404	0.0509894	1655.82
30482	eqtl-a-ENSG00000135919	SERPINE2	rs2004026	0.00725091	222.622
30819	eqtl-a-ENSG00000135919	SERPINE2	rs1347983	0.0014006	43.2228
30935	eqtl-a-ENSG00000135919	SERPINE2	rs1354034	0.00239108	74.1406
30820	eqtl-a-ENSG00000135919	SERPINE2	rs505404	0.00137231	42.35
31558	eqtl-a-ENSG00000135414	GDF11	rs7302200	0.0019382	61.2807
31568	eqtl-a-ENSG00000135074	ADAM19	rs80320835	0.0430451	1419.88
12507	eqtl-a-ENSG00000135074	ADAM19	rs184421438	0.00447734	56.241
31562	eqtl-a-ENSG00000135074	ADAM19	rs868176	0.00942861	300.399
31180	eqtl-a-ENSG00000135074	ADAM19	rs2241374	0.00149318	46.624
26101	eqtl-a-ENSG00000134775	FHOD3	rs2046471	0.00287322	75.2042
31420	eqtl-a-ENSG00000134247	PTGFRN	rs12566708	0.00133954	42.1421
25288	eqtl-a-ENSG00000134247	PTGFRN	rs12130298	0.0158543	407.35
31315	eqtl-a-ENSG00000134247	PTGFRN	rs10098310	0.0011515	36.0984
14263	eqtl-a-ENSG00000134013	LOXL2	rs59478886	0.0564487	853.176
14263	eqtl-a-ENSG00000134013	LOXL2	rs79204125	0.00464423	66.5404
13425	eqtl-a-ENSG00000134013	LOXL2	rs34148845	0.00417567	56.2851
30542	eqtl-a-ENSG00000133466	C1QTNF6	rs78353786	0.00366643	112.385
31563	eqtl-a-ENSG00000133466	C1QTNF6	rs73161818	0.0554371	1852.34
25368	eqtl-a-ENSG00000133048	CHI3L1	rs12724763	0.00590089	150.57
25812	eqtl-a-ENSG00000133048	CHI3L1	rs884209	0.0835678	2353.57
25474	eqtl-a-ENSG00000133048	CHI3L1	rs2486072	0.011534	297.222
25812	eqtl-a-ENSG00000133048	CHI3L1	rs10187424	0.00220251	56.9723
20287	eqtl-a-ENSG00000133048	CHI3L1	rs149110519	0.00414032	84.3355
25483	eqtl-a-ENSG00000133048	CHI3L1	rs56388170	0.00206153	52.6384
24205	eqtl-a-ENSG00000133048	CHI3L1	rs149007767	0.0284174	707.902
25697	eqtl-a-ENSG00000133048	CHI3L1	rs13277976	0.00170422	43.8646
25697	eqtl-a-ENSG00000133048	CHI3L1	rs12264390	0.00172385	44.3708
23964	eqtl-a-ENSG00000133048	CHI3L1	rs35979828	0.00221833	53.2738
23964	eqtl-a-ENSG00000133048	CHI3L1	rs77526211	0.00195889	47.0311
31470	eqtl-a-ENSG00000132386	SERPINF1	rs1439287	0.00123366	38.8689
25811	eqtl-a-ENSG00000132386	SERPINF1	rs28453840	0.00477889	123.931
31086	eqtl-a-ENSG00000132386	SERPINF1	rs4917014	0.00378952	118.241
31022	eqtl-a-ENSG00000132386	SERPINF1	rs12943466	0.00679642	212.268
29094	eqtl-a-ENSG00000131097	HIGD1B	rs12451394	0.00118994	34.6588
23867	eqtl-a-ENSG00000130635	COL5A1	rs116995524	0.0045185	108.324
23628	eqtl-a-ENSG00000130600	H19	rs687289	0.00241215	57.1273
24224	eqtl-a-ENSG00000130513	GDF15	rs4808795	0.0174429	430.001
20280	eqtl-a-ENSG00000130508	PXDN	rs4254533	0.0374908	789.85
20280	eqtl-a-ENSG00000130508	PXDN	rs12714326	0.0781593	1719.29
20941	eqtl-a-ENSG00000130508	PXDN	rs6737978	0.00723277	152.55
20947	eqtl-a-ENSG00000130508	PXDN	rs79106759	0.0041713	87.7338
31355	eqtl-a-ENSG00000130300	PLVAP	rs7606173	0.0037059	116.623
26847	eqtl-a-ENSG00000130300	PLVAP	rs2073820	0.00241331	64.9422
31355	eqtl-a-ENSG00000130300	PLVAP	rs11002791	0.00128367	40.2986
30530	eqtl-a-ENSG00000130300	PLVAP	rs79755767	0.00300171	91.9119
30971	eqtl-a-ENSG00000130300	PLVAP	rs8073060	0.0034669	107.74
31355	eqtl-a-ENSG00000130300	PLVAP	rs9944715	0.00224678	70.602
27185	eqtl-a-ENSG00000130300	PLVAP	rs8887	0.00211278	57.5534
27100	eqtl-a-ENSG00000130300	PLVAP	rs8102944	0.00615542	167.833
26118	eqtl-a-ENSG00000130300	PLVAP	rs6014993	0.00187156	48.9694
31565	eqtl-a-ENSG00000128656	CHN1	rs72916796	0.00448175	142.094
31346	eqtl-a-ENSG00000128656	CHN1	rs4072527	0.00177691	55.7947
31236	eqtl-a-ENSG00000128656	CHN1	rs112149954	0.0573318	1899.61
31684	eqtl-a-ENSG00000128656	CHN1	rs4902647	0.00112336	35.6302
31684	eqtl-a-ENSG00000128656	CHN1	rs7203459	0.00110278	34.977
31569	eqtl-a-ENSG00000128656	CHN1	rs4822024	0.00390188	123.653
25476	eqtl-a-ENSG00000128578	STRIP2	rs1354034	0.00191367	48.8423
31569	eqtl-a-ENSG00000128016	ZFP36	rs56330463	0.00252486	79.9041
31470	eqtl-a-ENSG00000127533	F2RL3	rs1354034	0.00713197	226.041
25896	eqtl-a-ENSG00000127533	F2RL3	rs11602954	0.00147062	38.1363
31385	eqtl-a-ENSG00000127533	F2RL3	rs11672791	0.00646585	204.238
30161	eqtl-a-ENSG00000127533	F2RL3	rs156356	0.00100967	30.4815
31182	eqtl-a-ENSG00000126861	OMG	rs2952994	0.00213153	66.6032
23129	eqtl-a-ENSG00000125740	FOSB	rs10774625	0.00209969	48.6616
22106	eqtl-a-ENSG00000125740	FOSB	rs1049739	0.00243995	54.0646
26025	eqtl-a-ENSG00000124813	RUNX2	rs28453840	0.00130904	34.1098
17643	eqtl-a-ENSG00000124813	RUNX2	rs74551305	0.0144736	259.078
31560	eqtl-a-ENSG00000124813	RUNX2	rs1575060	0.00444637	140.945
27478	eqtl-a-ENSG00000124813	RUNX2	rs9472352	0.00253561	69.8455
27071	eqtl-a-ENSG00000124813	RUNX2	rs4714857	0.0528271	1509.73
31567	eqtl-a-ENSG00000124813	RUNX2	rs7758317	0.0145075	464.669
28917	eqtl-a-ENSG00000124762	CDKN1A	rs11731274	0.0010752	31.1229
31569	eqtl-a-ENSG00000124762	CDKN1A	rs12199346	0.0160489	514.879
31185	eqtl-a-ENSG00000124762	CDKN1A	rs7776054	0.00161083	50.3114
31678	eqtl-a-ENSG00000124762	CDKN1A	rs9380594	0.00339025	107.755
31240	eqtl-a-ENSG00000124762	CDKN1A	rs3748136	0.00187229	58.5965
30031	eqtl-a-ENSG00000124762	CDKN1A	rs11553699	0.00160671	48.3256
31684	eqtl-a-ENSG00000124762	CDKN1A	rs12589699	0.0071838	229.244
31684	eqtl-a-ENSG00000124762	CDKN1A	rs10512472	0.00271788	86.3427
30375	eqtl-a-ENSG00000124762	CDKN1A	rs156356	0.00102354	31.1199
31684	eqtl-a-ENSG00000124762	CDKN1A	rs4814776	0.00200292	63.5837
31684	eqtl-a-ENSG00000123500	COL10A1	rs1354034	0.00194015	61.5872
30727	eqtl-a-ENSG00000123500	COL10A1	rs77040948	0.00857726	265.816
13566	eqtl-a-ENSG00000122877	EGR2	rs6929796	0.00253738	34.5046
14263	eqtl-a-ENSG00000122877	EGR2	rs7068361	0.00272996	39.0385
31644	eqtl-a-ENSG00000122679	RAMP3	rs1354034	0.0023203	73.5897
31527	eqtl-a-ENSG00000122679	RAMP3	rs1294866	0.0313204	1019.3
31529	eqtl-a-ENSG00000122679	RAMP3	rs10740118	0.00123235	38.9001
31240	eqtl-a-ENSG00000120738	EGR1	rs12485444	0.00109536	34.2542
31684	eqtl-a-ENSG00000120738	EGR1	rs8026803	0.00108146	34.3
26448	eqtl-a-ENSG00000120278	PLEKHG1	rs57621942	0.00154827	41.0091
31684	eqtl-a-ENSG00000120129	DUSP1	rs7702178	0.00331394	105.341
25038	eqtl-a-ENSG00000119714	GPR68	rs35365725	0.00165148	41.4149
31351	eqtl-a-ENSG00000119714	GPR68	rs2540877	0.0172028	548.732
22704	eqtl-a-ENSG00000119714	GPR68	rs55908509	0.00491283	112.082
29029	eqtl-a-ENSG00000119699	TGFB3	rs146047341	0.0299111	894.998
19684	eqtl-a-ENSG00000119699	TGFB3	rs117462711	0.00228376	45.0518
31355	eqtl-a-ENSG00000118785	SPP1	rs7613595	0.00255252	80.2339
31470	eqtl-a-ENSG00000118785	SPP1	rs36111742	0.00211808	66.7933
31353	eqtl-a-ENSG00000118785	SPP1	rs6846514	0.0436552	1431.11
31470	eqtl-a-ENSG00000118785	SPP1	rs6531972	0.00185002	58.3243
31470	eqtl-a-ENSG00000118785	SPP1	rs17013600	0.0575124	1920.24
25521	eqtl-a-ENSG00000118785	SPP1	rs149110519	0.00144347	36.8892
31470	eqtl-a-ENSG00000118785	SPP1	rs1186222	0.00106301	33.4863
31355	eqtl-a-ENSG00000118785	SPP1	rs7210990	0.00146807	46.096
30935	eqtl-a-ENSG00000116962	NID1	rs10924179	0.00656601	204.449
29328	eqtl-a-ENSG00000116962	NID1	rs35197078	0.00180531	53.0381
15704	eqtl-a-ENSG00000116962	NID1	rs77610102	0.00314908	49.6031
30820	eqtl-a-ENSG00000116962	NID1	rs13062095	0.00254116	78.5129
30264	eqtl-a-ENSG00000116157	GPX7	rs6700000	0.0749309	2451.23
31567	eqtl-a-ENSG00000116157	GPX7	rs1628297	0.00182402	57.6804
31568	eqtl-a-ENSG00000116157	GPX7	rs12122956	0.0111849	357.056
31559	eqtl-a-ENSG00000116157	GPX7	rs35058507	0.00743822	236.487
4773	eqtl-a-ENSG00000116157	GPX7	rs78605777	0.00756843	36.3843
31684	eqtl-a-ENSG00000113140	SPARC	rs3811444	0.00153917	48.8391
31569	eqtl-a-ENSG00000113140	SPARC	rs826415	0.00182379	57.6769
26130	eqtl-a-ENSG00000113140	SPARC	rs78909033	0.00149245	39.0531
31684	eqtl-a-ENSG00000113140	SPARC	rs1354034	0.037853	1246.44
31566	eqtl-a-ENSG00000113140	SPARC	rs4958483	0.012282	392.489
31674	eqtl-a-ENSG00000113140	SPARC	rs6872241	0.0010987	34.8362
26161	eqtl-a-ENSG00000113140	SPARC	rs10820606	0.00194549	50.9912
26110	eqtl-a-ENSG00000113140	SPARC	rs11602954	0.00390355	102.313
31684	eqtl-a-ENSG00000113140	SPARC	rs10876550	0.00362704	115.33
30031	eqtl-a-ENSG00000113140	SPARC	rs11553699	0.00549159	165.818
20128	eqtl-a-ENSG00000113140	SPARC	rs10852622	0.00179078	36.1059
31684	eqtl-a-ENSG00000113140	SPARC	rs10512472	0.0152728	491.379
31300	eqtl-a-ENSG00000113140	SPARC	rs11082304	0.00319495	100.316
31569	eqtl-a-ENSG00000113140	SPARC	rs13042885	0.00173782	54.9532
30765	eqtl-a-ENSG00000113083	LOX	rs840461	0.00150565	46.3882
31684	eqtl-a-ENSG00000112655	PTK7	rs1354034	0.00205108	65.1158
31560	eqtl-a-ENSG00000112655	PTK7	rs6916141	0.0114632	365.949
31261	eqtl-a-ENSG00000112655	PTK7	rs6458325	0.00120878	37.8309
29158	eqtl-a-ENSG00000108700	CCL8	rs149007767	0.00138695	40.4942
30574	eqtl-a-ENSG00000108700	CCL8	rs11655679	0.000971303	29.7236
25191	eqtl-a-ENSG00000108551	RASD1	rs7570971	0.00325653	82.2969
31684	eqtl-a-ENSG00000108551	RASD1	rs12449964	0.00918265	293.621
26728	eqtl-a-ENSG00000107731	UNC5B	rs9732438	0.0633562	1807.79
23866	eqtl-a-ENSG00000106624	AEBP1	rs10254547	0.0202585	493.445
31355	eqtl-a-ENSG00000106624	AEBP1	rs604060	0.001327	41.6608
31569	eqtl-a-ENSG00000106624	AEBP1	rs10098310	0.0010076	31.839
25151	eqtl-a-ENSG00000106537	TSPAN13	rs7570971	0.00143454	36.1292
31529	eqtl-a-ENSG00000106537	TSPAN13	rs17056278	0.00159759	50.4477
29787	eqtl-a-ENSG00000106537	TSPAN13	rs3763317	0.00105977	31.5989
31529	eqtl-a-ENSG00000106537	TSPAN13	rs9399137	0.00225851	71.3651
31524	eqtl-a-ENSG00000106537	TSPAN13	rs6461269	0.00298993	94.5313
22719	eqtl-a-ENSG00000106537	TSPAN13	rs117889128	0.00152758	34.7551
31529	eqtl-a-ENSG00000106537	TSPAN13	rs10098310	0.0033584	106.237
31644	eqtl-a-ENSG00000106537	TSPAN13	rs7090445	0.00118508	37.5427
31145	eqtl-a-ENSG00000106537	TSPAN13	rs11065987	0.00121432	37.8634
31200	eqtl-a-ENSG00000106537	TSPAN13	rs13330176	0.00103443	32.3057
31529	eqtl-a-ENSG00000106537	TSPAN13	rs12453507	0.00222188	70.2052
26335	eqtl-a-ENSG00000106236	NPTX2	rs12670451	0.00280798	74.1507
26117	eqtl-a-ENSG00000106236	NPTX2	rs146321308	0.00174671	45.6953
20805	eqtl-a-ENSG00000105419	MEIS3	rs11667194	0.00196489	40.956
26609	eqtl-a-ENSG00000104951	IL4I1	rs1290754	0.00178786	47.6549
29991	eqtl-a-ENSG00000104267	CA2	rs114694170	0.0022449	67.4739
31145	eqtl-a-ENSG00000104267	CA2	rs342293	0.00272478	85.0897
31642	eqtl-a-ENSG00000104267	CA2	rs2930553	0.0601936	2026.51
31443	eqtl-a-ENSG00000104267	CA2	rs1496531	0.00966206	306.749
31260	eqtl-a-ENSG00000104267	CA2	rs385893	0.000993349	31.081
26121	eqtl-a-ENSG00000104267	CA2	rs10820606	0.00189927	49.7016
27454	eqtl-a-ENSG00000104267	CA2	rs7973618	0.00166616	45.8157
31644	eqtl-a-ENSG00000104267	CA2	rs10876550	0.00291855	92.6192
20088	eqtl-a-ENSG00000104267	CA2	rs10852622	0.00251755	50.695
31145	eqtl-a-ENSG00000104267	CA2	rs8073060	0.000956629	29.8208
26057	eqtl-a-ENSG00000104267	CA2	rs505401	0.00156512	40.8431
31644	eqtl-a-ENSG00000104267	CA2	rs11702779	0.00107126	33.9332
26609	eqtl-a-ENSG00000103888	CEMIP	rs1354034	0.00137809	36.7174
25772	eqtl-a-ENSG00000103888	CEMIP	rs1507661	0.00216375	55.8807
31684	eqtl-a-ENSG00000103257	SLC7A5	rs875741	0.00217961	69.2052
31684	eqtl-a-ENSG00000103257	SLC7A5	rs6592965	0.00584027	186.119
26946	eqtl-a-ENSG00000103257	SLC7A5	rs28627428	0.00425683	115.186
31231	eqtl-a-ENSG00000103257	SLC7A5	rs9939461	0.00118515	37.055
23653	eqtl-a-ENSG00000103257	SLC7A5	rs55694638	0.0133424	319.828
31355	eqtl-a-ENSG00000103257	SLC7A5	rs225245	0.00113092	35.498
31569	eqtl-a-ENSG00000103257	SLC7A5	rs6084653	0.00271204	85.8437
31684	eqtl-a-ENSG00000103196	CRISPLD2	rs10187424	0.00227658	72.2912
31355	eqtl-a-ENSG00000103196	CRISPLD2	rs56388170	0.00424793	133.754
23964	eqtl-a-ENSG00000103196	CRISPLD2	rs12934143	0.00524208	126.273
31684	eqtl-a-ENSG00000103196	CRISPLD2	rs4783099	0.0511753	1708.78
15765	eqtl-a-ENSG00000103196	CRISPLD2	rs138405060	0.00457981	72.5237
31355	eqtl-a-ENSG00000103196	CRISPLD2	rs12928874	0.046205	1518.84
31684	eqtl-a-ENSG00000101447	FAM83D	rs10392	0.00900672	287.944
31569	eqtl-a-ENSG00000100985	MMP9	rs3731827	0.0020153	63.7454
31569	eqtl-a-ENSG00000100985	MMP9	rs7613595	0.0019381	61.2989
25735	eqtl-a-ENSG00000100985	MMP9	rs149110519	0.00148235	38.2019
31355	eqtl-a-ENSG00000100985	MMP9	rs56388170	0.00364331	114.646
30077	eqtl-a-ENSG00000100985	MMP9	rs149007767	0.00258497	77.9444
31683	eqtl-a-ENSG00000100985	MMP9	rs4065321	0.0013344	42.3317
31683	eqtl-a-ENSG00000100985	MMP9	rs13925	0.0143495	461.225
30401	eqtl-a-ENSG00000100985	MMP9	rs6073969	0.00236841	72.1683
31569	eqtl-a-ENSG00000100385	IL2RB	rs10496964	0.00159377	50.3909
30603	eqtl-a-ENSG00000100385	IL2RB	rs2256183	0.00240293	73.7091
23791	eqtl-a-ENSG00000100385	IL2RB	rs7025728	0.00159392	37.9782
31300	eqtl-a-ENSG00000100385	IL2RB	rs2497306	0.00119922	37.5781
28418	eqtl-a-ENSG00000100385	IL2RB	rs3184504	0.00259095	73.8157
14710	eqtl-a-ENSG00000100385	IL2RB	rs10423726	0.00339713	50.1353
28294	eqtl-a-ENSG00000100385	IL2RB	rs6017248	0.00146848	41.6072
24934	eqtl-a-ENSG00000100385	IL2RB	rs228960	0.00228782	57.1707
31351	eqtl-a-ENSG00000099953	MMP11	rs11914035	0.00623752	196.767
31146	eqtl-a-ENSG00000095739	BAMBI	rs1354034	0.00329412	102.931
31146	eqtl-a-ENSG00000095739	BAMBI	rs9389269	0.00151143	47.1432
31146	eqtl-a-ENSG00000095739	BAMBI	rs342275	0.0010543	32.8696
25623	eqtl-a-ENSG00000095739	BAMBI	rs10820606	0.00601083	154.935
31031	eqtl-a-ENSG00000095739	BAMBI	rs11007188	0.0031871	99.2089
31028	eqtl-a-ENSG00000095739	BAMBI	rs2797472	0.0554365	1820.92
31031	eqtl-a-ENSG00000095739	BAMBI	rs7075195	0.00123907	38.4947
31146	eqtl-a-ENSG00000095739	BAMBI	rs2950390	0.000981669	30.6031
31146	eqtl-a-ENSG00000095739	BAMBI	rs10512472	0.00108154	33.7201
28746	eqtl-a-ENSG00000095397	WHRN	rs72746707	0.002737	78.8884
31353	eqtl-a-ENSG00000095397	WHRN	rs1535964	0.0292704	945.325
31684	eqtl-a-ENSG00000090924	PLEKHG2	rs62120691	0.00315961	100.42
31479	eqtl-a-ENSG00000088882	CPXM1	rs34211052	0.0025509	80.5
31568	eqtl-a-ENSG00000088882	CPXM1	rs6051423	0.00198149	62.6719
26196	eqtl-a-ENSG00000088881	EBF4	rs6037255	0.00180147	47.2728
26077	eqtl-a-ENSG00000088881	EBF4	rs117601073	0.024719	660.886
31470	eqtl-a-ENSG00000088826	SMOX	rs1354034	0.00561099	177.563
31355	eqtl-a-ENSG00000088826	SMOX	rs592423	0.00752505	237.722
30530	eqtl-a-ENSG00000088826	SMOX	rs7765828	0.00129374	39.5465
31355	eqtl-a-ENSG00000088826	SMOX	rs706027	0.00106778	33.514
31086	eqtl-a-ENSG00000088826	SMOX	rs385893	0.00104382	32.48
31470	eqtl-a-ENSG00000088826	SMOX	rs10761741	0.00115106	36.2633
31470	eqtl-a-ENSG00000088826	SMOX	rs10876550	0.00145374	45.8127
27110	eqtl-a-ENSG00000088826	SMOX	rs35033748	0.00354596	96.4659
31347	eqtl-a-ENSG00000088826	SMOX	rs6139320	0.00198087	62.2137
30688	eqtl-a-ENSG00000088826	SMOX	rs910954	0.0635347	2081.9
30879	eqtl-a-ENSG00000088826	SMOX	rs6037756	0.00256459	79.3904
30326	eqtl-a-ENSG00000088826	SMOX	rs79601367	0.00180556	54.8508
31352	eqtl-a-ENSG00000088826	SMOX	rs73586643	0.00114159	35.8297
30902	eqtl-a-ENSG00000087303	NID2	rs10148939	0.00286307	88.7228
22324	eqtl-a-ENSG00000087116	ADAMTS2	rs255027	0.0126129	285.141
30972	eqtl-a-ENSG00000078053	AMPH	rs2299945	0.00372961	115.938
26080	eqtl-a-ENSG00000071575	TRIB2	rs77773048	0.033041	891.085
26609	eqtl-a-ENSG00000071575	TRIB2	rs7594033	0.00748875	200.757
26609	eqtl-a-ENSG00000071575	TRIB2	rs939221	0.00815983	218.895
22704	eqtl-a-ENSG00000071575	TRIB2	rs55908509	0.00148438	33.7486
24140	eqtl-a-ENSG00000071575	TRIB2	rs259981	0.00338517	81.9888
26280	eqtl-a-ENSG00000071054	MAP4K4	rs6733355	0.00140222	36.8993
29328	eqtl-a-ENSG00000064886	CHI3L2	rs41312686	0.0745711	2363.09
23613	eqtl-a-ENSG00000064886	CHI3L2	rs145439981	0.00175483	41.5062
30935	eqtl-a-ENSG00000064886	CHI3L2	rs1056825	0.0101747	317.97
30491	eqtl-a-ENSG00000064886	CHI3L2	rs76275224	0.0384594	1219.49
24390	eqtl-a-ENSG00000064886	CHI3L2	rs12404497	0.00137935	33.6861
30818	eqtl-a-ENSG00000064886	CHI3L2	rs1282332	0.0029514	91.2195
29836	eqtl-a-ENSG00000064666	CNN2	rs35979828	0.001157	34.558
19517	eqtl-a-ENSG00000064666	CNN2	rs112486269	0.00350072	68.5566
23324	eqtl-a-ENSG00000064666	CNN2	rs10854002	0.0211799	504.647
10945	eqtl-a-ENSG00000064666	LZTS1	rs60548354	0.00360807	39.6261
20454	eqtl-a-ENSG00000064666	CNN2	rs4072411	0.00186237	38.1603
18394	eqtl-a-ENSG00000064666	CNN2	rs113103697	0.00282089	52.0286
20714	eqtl-a-ENSG00000064666	CNN2	rs113337161	0.063983	1415.8
29935	eqtl-a-ENSG00000061337	LZTS1	rs56222973	0.00149877	44.93
31564	eqtl-a-ENSG00000061337	LZTS1	rs2735950	0.0219315	707.722
22049	eqtl-a-ENSG00000057593	F7	rs561241	0.00192725	42.5721
25274	eqtl-a-ENSG00000046604	DSG2	rs1460602	0.00132823	33.6116
