# Supplementary material for: Exploring Pathogenic Genes in Frozen Shoulder through weighted gene co-expression network analysis and Mendelian Randomization
Source: Int J Med Sci. 2024 Oct 21;21(14):2745–58. doi: 10.7150/ijms.98505 (PMC11539380; doi:10.7150/ijms.98505)
Supplement: Supplementary file 2 — Supplementary tables 2-5. [file ijmsv21p2745s2.zip › Supplementary Table 5.xlsx]

## Sheet: Sheet1
Supplementary Table 5. All the MR analyses between the co-expressed genes and frozen shoulder
id.exposure	exposure	id.outcome	outcome	method	nsnp	b	se	pval	lo_ci	up_ci	or	or_lci95	or_uci95
eqtl-a-ENSG00000240204	SMKR1	ebi-a-GCST90000512	Frozen shoulder	Wald ratio	1	0.406845	0.150868	0.00700309	0.111144	0.702545	1.50207	1.11756	2.01888
eqtl-a-ENSG00000228203	GRASLND	ebi-a-GCST90000512	Frozen shoulder	Wald ratio	1	0.286271	0.21085	0.174559	-0.126995	0.699538	1.33145	0.880738	2.01282
eqtl-a-ENSG00000225614	ZNF469	ebi-a-GCST90000512	Frozen shoulder	Wald ratio	1	0.00830125	0.174174	0.961987	-0.333081	0.349683	1.00834	0.716712	1.41862
eqtl-a-ENSG00000224420	ADM5	ebi-a-GCST90000512	Frozen shoulder	Wald ratio	1	-0.127002	0.125032	0.309744	-0.372064	0.11806	0.880732	0.68931	1.12531
eqtl-a-ENSG00000213626	LBH	ebi-a-GCST90000512	Frozen shoulder	Weighted median	4	0.0242993	0.0315278	0.44087	-0.0374953	0.0860938	1.0246	0.963199	1.08991
eqtl-a-ENSG00000213626	LBH	ebi-a-GCST90000512	Frozen shoulder	MR Egger	4	-0.0163479	0.0755789	0.848809	-0.164482	0.131787	0.983785	0.848333	1.14086
eqtl-a-ENSG00000213626	LBH	ebi-a-GCST90000512	Frozen shoulder	Inverse variance weighted	4	0.0216897	0.0334223	0.516364	-0.043818	0.0871975	1.02193	0.957128	1.09111
eqtl-a-ENSG00000213088	ACKR1	ebi-a-GCST90000512	Frozen shoulder	Weighted median	3	0.06932	0.0395135	0.0793729	-0.00812649	0.146766	1.07178	0.991906	1.15808
eqtl-a-ENSG00000213088	ACKR1	ebi-a-GCST90000512	Frozen shoulder	MR Egger	3	0.0906973	0.0599393	0.371773	-0.0267837	0.208178	1.09494	0.973572	1.23143
eqtl-a-ENSG00000213088	ACKR1	ebi-a-GCST90000512	Frozen shoulder	Inverse variance weighted	3	0.0672968	0.0374663	0.0724635	-0.00613717	0.140731	1.06961	0.993882	1.15111
eqtl-a-ENSG00000204262	COL5A2	ebi-a-GCST90000512	Frozen shoulder	Wald ratio	1	0.0508365	0.0797561	0.523864	-0.105485	0.207158	1.05215	0.899888	1.23018
eqtl-a-ENSG00000198598	MMP17	ebi-a-GCST90000512	Frozen shoulder	Inverse variance weighted	2	0.124977	0.148166	0.398954	-0.165429	0.415382	1.13312	0.84753	1.51495
eqtl-a-ENSG00000196460	RFX8	ebi-a-GCST90000512	Frozen shoulder	Wald ratio	1	0.19178	0.119987	0.109969	-0.0433953	0.426954	1.2114	0.957533	1.53258
eqtl-a-ENSG00000188290	HES4	ebi-a-GCST90000512	Frozen shoulder	Weighted median	3	-0.069199	0.0314211	0.0276433	-0.130784	-0.00761369	0.933141	0.877407	0.992415
eqtl-a-ENSG00000188290	HES4	ebi-a-GCST90000512	Frozen shoulder	MR Egger	3	-0.0590539	0.0571346	0.489485	-0.171038	0.0529298	0.942656	0.84279	1.05436
eqtl-a-ENSG00000188290	HES4	ebi-a-GCST90000512	Frozen shoulder	Inverse variance weighted	3	-0.0721276	0.0318374	0.0234822	-0.134529	-0.00972624	0.930412	0.874128	0.990321
eqtl-a-ENSG00000188042	ARL4C	ebi-a-GCST90000512	Frozen shoulder	Inverse variance weighted	2	0.0141832	0.102093	0.889511	-0.18592	0.214286	1.01428	0.83034	1.23898
eqtl-a-ENSG00000187699	C2orf88	ebi-a-GCST90000512	Frozen shoulder	Weighted median	6	-0.0102806	0.0276737	0.710271	-0.0645211	0.0439599	0.989772	0.937516	1.04494
eqtl-a-ENSG00000187699	C2orf88	ebi-a-GCST90000512	Frozen shoulder	MR Egger	6	-0.0195497	0.0429393	0.67252	-0.103711	0.0646113	0.98064	0.901486	1.06674
eqtl-a-ENSG00000187699	C2orf88	ebi-a-GCST90000512	Frozen shoulder	Inverse variance weighted	6	-0.00629949	0.0256325	0.805866	-0.0565392	0.0439402	0.99372	0.945029	1.04492
eqtl-a-ENSG00000186340	THBS2	ebi-a-GCST90000512	Frozen shoulder	Inverse variance weighted	2	0.0804875	0.0647222	0.213653	-0.0463681	0.207343	1.08382	0.95469	1.2304
eqtl-a-ENSG00000185386	MAPK11	ebi-a-GCST90000512	Frozen shoulder	Wald ratio	1	-0.143568	0.169702	0.397553	-0.476184	0.189048	0.866262	0.621149	1.2081
eqtl-a-ENSG00000184985	SORCS2	ebi-a-GCST90000512	Frozen shoulder	Inverse variance weighted	2	-0.0334505	0.0742841	0.65249	-0.179047	0.112146	0.967103	0.836066	1.11868
eqtl-a-ENSG00000184557	SOCS3	ebi-a-GCST90000512	Frozen shoulder	Wald ratio	1	-0.0870751	0.131475	0.507782	-0.344766	0.170616	0.916608	0.708386	1.18603
eqtl-a-ENSG00000184489	PTP4A3	ebi-a-GCST90000512	Frozen shoulder	Weighted median	10	-0.0377538	0.0572625	0.509696	-0.149988	0.0744807	0.96295	0.860718	1.07732
eqtl-a-ENSG00000184489	PTP4A3	ebi-a-GCST90000512	Frozen shoulder	MR Egger	10	0.0245717	0.0763342	0.755782	-0.125043	0.174187	1.02488	0.882459	1.19028
eqtl-a-ENSG00000184489	PTP4A3	ebi-a-GCST90000512	Frozen shoulder	Inverse variance weighted	10	-0.0759898	0.0439385	0.0837271	-0.162109	0.0101297	0.926826	0.850348	1.01018
eqtl-a-ENSG00000184232	OAF	ebi-a-GCST90000512	Frozen shoulder	Weighted median	8	-0.0237842	0.0347688	0.493933	-0.0919311	0.0443627	0.976496	0.912168	1.04536
eqtl-a-ENSG00000184232	OAF	ebi-a-GCST90000512	Frozen shoulder	MR Egger	8	-0.0560223	0.0485083	0.292045	-0.151099	0.039054	0.945518	0.859763	1.03983
eqtl-a-ENSG00000184232	OAF	ebi-a-GCST90000512	Frozen shoulder	Inverse variance weighted	8	-0.0266452	0.0336897	0.429003	-0.0926769	0.0393866	0.973707	0.911488	1.04017
eqtl-a-ENSG00000183018	SPNS2	ebi-a-GCST90000512	Frozen shoulder	Weighted median	3	-0.0325058	0.0638784	0.610843	-0.157708	0.0926959	0.968017	0.8541	1.09713
eqtl-a-ENSG00000183018	SPNS2	ebi-a-GCST90000512	Frozen shoulder	MR Egger	3	0.10229	0.140058	0.598421	-0.172224	0.376803	1.1077	0.841791	1.45762
eqtl-a-ENSG00000183018	SPNS2	ebi-a-GCST90000512	Frozen shoulder	Inverse variance weighted	3	-0.0413208	0.0833263	0.619971	-0.20464	0.121999	0.959521	0.81494	1.12975
eqtl-a-ENSG00000182985	CADM1	ebi-a-GCST90000512	Frozen shoulder	Inverse variance weighted	2	-0.0441171	0.0553983	0.425822	-0.152698	0.0644636	0.956842	0.858389	1.06659
eqtl-a-ENSG00000182580	EPHB3	ebi-a-GCST90000512	Frozen shoulder	Inverse variance weighted	2	0.0622177	0.037987	0.10145	-0.0122369	0.136672	1.06419	0.987838	1.14645
eqtl-a-ENSG00000180730	SHISA2	ebi-a-GCST90000512	Frozen shoulder	Inverse variance weighted	2	0.0876133	0.0563273	0.119843	-0.0227881	0.198015	1.09157	0.97747	1.21898
eqtl-a-ENSG00000178878	APOLD1	ebi-a-GCST90000512	Frozen shoulder	Weighted median	3	-0.0366197	0.0318577	0.25036	-0.0990609	0.0258214	0.964043	0.905688	1.02616
eqtl-a-ENSG00000178878	APOLD1	ebi-a-GCST90000512	Frozen shoulder	MR Egger	3	-0.0558674	0.0821591	0.61983	-0.216899	0.105164	0.945665	0.805011	1.11089
eqtl-a-ENSG00000178878	APOLD1	ebi-a-GCST90000512	Frozen shoulder	Inverse variance weighted	3	-0.0339159	0.0311597	0.276395	-0.094989	0.0271572	0.966653	0.909383	1.02753
eqtl-a-ENSG00000178752	ERFE	ebi-a-GCST90000512	Frozen shoulder	Wald ratio	1	0.0192494	0.0343004	0.574661	-0.0479794	0.0864781	1.01944	0.953153	1.09033
eqtl-a-ENSG00000178184	PARD6G	ebi-a-GCST90000512	Frozen shoulder	Wald ratio	1	0.235681	0.0985669	0.0167989	0.0424902	0.428873	1.26577	1.04341	1.53553
eqtl-a-ENSG00000176788	BASP1	ebi-a-GCST90000512	Frozen shoulder	Weighted median	5	0.0458773	0.0353985	0.194968	-0.0235039	0.115258	1.04695	0.97677	1.12216
eqtl-a-ENSG00000176788	BASP1	ebi-a-GCST90000512	Frozen shoulder	MR Egger	5	0.0224144	0.104566	0.844012	-0.182534	0.227363	1.02267	0.833156	1.25529
eqtl-a-ENSG00000176788	BASP1	ebi-a-GCST90000512	Frozen shoulder	Inverse variance weighted	5	0.0247361	0.0486754	0.611323	-0.0706676	0.12014	1.02504	0.931772	1.12765
eqtl-a-ENSG00000176658	MYO1D	ebi-a-GCST90000512	Frozen shoulder	Inverse variance weighted	2	-0.0592033	0.0320111	0.0643912	-0.121945	0.00353845	0.942515	0.885197	1.00354
eqtl-a-ENSG00000176170	SPHK1	ebi-a-GCST90000512	Frozen shoulder	Weighted median	3	0.0253642	0.0282215	0.368783	-0.02995	0.0806785	1.02569	0.970494	1.08402
eqtl-a-ENSG00000176170	SPHK1	ebi-a-GCST90000512	Frozen shoulder	MR Egger	3	0.0332772	0.0452612	0.596397	-0.0554347	0.121989	1.03384	0.946074	1.12974
eqtl-a-ENSG00000176170	SPHK1	ebi-a-GCST90000512	Frozen shoulder	Inverse variance weighted	3	0.0214902	0.0285144	0.451053	-0.0343981	0.0773784	1.02172	0.966187	1.08045
eqtl-a-ENSG00000175928	LRRN1	ebi-a-GCST90000512	Frozen shoulder	Weighted median	3	-0.00051755	0.0392762	0.989486	-0.077499	0.0764639	0.999483	0.925428	1.07946
eqtl-a-ENSG00000175928	LRRN1	ebi-a-GCST90000512	Frozen shoulder	MR Egger	3	-0.0159175	0.071224	0.860025	-0.155517	0.123682	0.984208	0.855973	1.13166
eqtl-a-ENSG00000175928	LRRN1	ebi-a-GCST90000512	Frozen shoulder	Inverse variance weighted	3	0.00142192	0.035751	0.968274	-0.0686501	0.0714939	1.00142	0.933653	1.07411
eqtl-a-ENSG00000175130	MARCKSL1	ebi-a-GCST90000512	Frozen shoulder	Inverse variance weighted	2	0.0581499	0.17641	0.74168	-0.287613	0.403913	1.05987	0.750051	1.49767
eqtl-a-ENSG00000174705	SH3PXD2B	ebi-a-GCST90000512	Frozen shoulder	Inverse variance weighted	2	0.0379086	0.0373454	0.310067	-0.0352883	0.111106	1.03864	0.965327	1.11751
eqtl-a-ENSG00000174348	PODN	ebi-a-GCST90000512	Frozen shoulder	Weighted median	4	-0.0470966	0.0464972	0.311112	-0.138231	0.0440379	0.953995	0.870897	1.04502
eqtl-a-ENSG00000174348	PODN	ebi-a-GCST90000512	Frozen shoulder	MR Egger	4	-0.0520495	0.091082	0.625349	-0.23057	0.126471	0.949282	0.794081	1.13482
eqtl-a-ENSG00000174348	PODN	ebi-a-GCST90000512	Frozen shoulder	Inverse variance weighted	4	-0.0509862	0.0449995	0.257198	-0.139185	0.0372129	0.950292	0.870067	1.03791
eqtl-a-ENSG00000172379	ARNT2	ebi-a-GCST90000512	Frozen shoulder	Wald ratio	1	0.1803	0.186698	0.334179	-0.185628	0.546227	1.19758	0.830582	1.72673
eqtl-a-ENSG00000170801	HTRA3	ebi-a-GCST90000512	Frozen shoulder	Wald ratio	1	0.162113	0.0715718	0.0235101	0.0218324	0.302394	1.17599	1.02207	1.35309
eqtl-a-ENSG00000170345	FOS	ebi-a-GCST90000512	Frozen shoulder	Weighted median	3	0.301428	0.122949	0.01422	0.0604487	0.542407	1.35179	1.06231	1.72014
eqtl-a-ENSG00000170345	FOS	ebi-a-GCST90000512	Frozen shoulder	MR Egger	3	1.5168	0.855951	0.327073	-0.160862	3.19447	4.55762	0.851409	24.3971
eqtl-a-ENSG00000170345	FOS	ebi-a-GCST90000512	Frozen shoulder	Inverse variance weighted	3	0.21837	0.160129	0.172656	-0.0954815	0.532222	1.24405	0.908935	1.70271
eqtl-a-ENSG00000170293	CMTM8	ebi-a-GCST90000512	Frozen shoulder	Weighted median	3	0.00636763	0.0250583	0.799409	-0.0427467	0.0554819	1.00639	0.958154	1.05705
eqtl-a-ENSG00000170293	CMTM8	ebi-a-GCST90000512	Frozen shoulder	MR Egger	3	-0.019159	0.0519329	0.775001	-0.120947	0.0826295	0.981023	0.886081	1.08614
eqtl-a-ENSG00000170293	CMTM8	ebi-a-GCST90000512	Frozen shoulder	Inverse variance weighted	3	0.00991886	0.028205	0.725085	-0.0453629	0.0652006	1.00997	0.955651	1.06737
eqtl-a-ENSG00000169071	ROR2	ebi-a-GCST90000512	Frozen shoulder	Wald ratio	1	0.00028816	0.0536996	0.995718	-0.104963	0.105539	1.00029	0.900358	1.11131
eqtl-a-ENSG00000168268	NT5DC2	ebi-a-GCST90000512	Frozen shoulder	Weighted median	4	0.0252809	0.0306611	0.409641	-0.0348149	0.0853766	1.0256	0.965784	1.08913
eqtl-a-ENSG00000168268	NT5DC2	ebi-a-GCST90000512	Frozen shoulder	MR Egger	4	0.0427937	0.0858479	0.667567	-0.125468	0.211056	1.04372	0.882084	1.23498
eqtl-a-ENSG00000168268	NT5DC2	ebi-a-GCST90000512	Frozen shoulder	Inverse variance weighted	4	0.0283215	0.0337328	0.401142	-0.0377948	0.0944378	1.02873	0.962911	1.09904
eqtl-a-ENSG00000167244	IGF2	ebi-a-GCST90000512	Frozen shoulder	Wald ratio	1	-0.249437	0.117154	0.0332426	-0.479059	-0.0198156	0.779239	0.619366	0.980379
eqtl-a-ENSG00000167105	TMEM92	ebi-a-GCST90000512	Frozen shoulder	Inverse variance weighted	2	-0.0299686	0.0372636	0.421264	-0.103005	0.0430681	0.970476	0.902122	1.04401
eqtl-a-ENSG00000164929	BAALC	ebi-a-GCST90000512	Frozen shoulder	Wald ratio	1	0.0141374	0.0584691	0.80894	-0.100462	0.128737	1.01424	0.90442	1.13739
eqtl-a-ENSG00000163359	COL6A3	ebi-a-GCST90000512	Frozen shoulder	Inverse variance weighted	2	0.0446595	0.0578966	0.44049	-0.0688179	0.158137	1.04567	0.933497	1.17133
eqtl-a-ENSG00000162849	KIF26B	ebi-a-GCST90000512	Frozen shoulder	Inverse variance weighted	2	0.0787016	0.10711	0.462479	-0.131235	0.288638	1.08188	0.877012	1.33461
eqtl-a-ENSG00000162772	ATF3	ebi-a-GCST90000512	Frozen shoulder	Inverse variance weighted	2	-0.0131695	0.0828601	0.873719	-0.175575	0.149236	0.986917	0.838974	1.16095
eqtl-a-ENSG00000162745	OLFML2B	ebi-a-GCST90000512	Frozen shoulder	Inverse variance weighted	2	-0.078392	0.092214	0.395264	-0.259132	0.102347	0.924602	0.771722	1.10777
eqtl-a-ENSG00000162591	MEGF6	ebi-a-GCST90000512	Frozen shoulder	Weighted median	3	-0.0133408	0.0465477	0.774415	-0.104574	0.0778926	0.986748	0.900708	1.08101
eqtl-a-ENSG00000162591	MEGF6	ebi-a-GCST90000512	Frozen shoulder	MR Egger	3	0.0570815	0.126082	0.729358	-0.19004	0.304203	1.05874	0.826926	1.35554
eqtl-a-ENSG00000162591	MEGF6	ebi-a-GCST90000512	Frozen shoulder	Inverse variance weighted	3	-0.017672	0.0436632	0.685673	-0.103252	0.0679078	0.982483	0.9019	1.07027
eqtl-a-ENSG00000162551	ALPL	ebi-a-GCST90000512	Frozen shoulder	Weighted median	6	0.0490302	0.0614899	0.425236	-0.07149	0.169551	1.05025	0.931006	1.18477
eqtl-a-ENSG00000162551	ALPL	ebi-a-GCST90000512	Frozen shoulder	MR Egger	6	-0.267594	0.155344	0.160063	-0.572068	0.0368792	0.765218	0.564357	1.03757
eqtl-a-ENSG00000162551	ALPL	ebi-a-GCST90000512	Frozen shoulder	Inverse variance weighted	6	0.012617	0.0489069	0.796422	-0.0832405	0.108475	1.0127	0.92013	1.11458
eqtl-a-ENSG00000162545	CAMK2N1	ebi-a-GCST90000512	Frozen shoulder	Weighted median	4	-0.0672765	0.0470471	0.152722	-0.159489	0.0249358	0.934937	0.852579	1.02525
eqtl-a-ENSG00000162545	CAMK2N1	ebi-a-GCST90000512	Frozen shoulder	MR Egger	4	-0.0723	0.0843022	0.481464	-0.237532	0.0929323	0.930252	0.788571	1.09739
eqtl-a-ENSG00000162545	CAMK2N1	ebi-a-GCST90000512	Frozen shoulder	Inverse variance weighted	4	-0.0378101	0.0402165	0.347134	-0.116634	0.0410143	0.962896	0.88991	1.04187
eqtl-a-ENSG00000162490	DRAXIN	ebi-a-GCST90000512	Frozen shoulder	Weighted median	3	0.0423388	0.0419694	0.31307	-0.0399212	0.124599	1.04325	0.960865	1.13269
eqtl-a-ENSG00000162490	DRAXIN	ebi-a-GCST90000512	Frozen shoulder	MR Egger	3	0.0487789	0.0812875	0.655921	-0.110545	0.208102	1.04999	0.895346	1.23134
eqtl-a-ENSG00000162490	DRAXIN	ebi-a-GCST90000512	Frozen shoulder	Inverse variance weighted	3	0.0433747	0.0400069	0.278284	-0.0350387	0.121788	1.04433	0.965568	1.12951
eqtl-a-ENSG00000160888	IER2	ebi-a-GCST90000512	Frozen shoulder	Wald ratio	1	0.148505	0.1764	0.399864	-0.197239	0.494248	1.1601	0.820994	1.63927
eqtl-a-ENSG00000159674	SPON2	ebi-a-GCST90000512	Frozen shoulder	Weighted median	8	-0.0375364	0.0477843	0.432138	-0.131194	0.0561208	0.963159	0.877048	1.05773
eqtl-a-ENSG00000159674	SPON2	ebi-a-GCST90000512	Frozen shoulder	MR Egger	8	0.0448488	0.0876719	0.627239	-0.126988	0.216686	1.04587	0.880744	1.24195
eqtl-a-ENSG00000159674	SPON2	ebi-a-GCST90000512	Frozen shoulder	Inverse variance weighted	8	-0.0510431	0.0473198	0.280729	-0.14379	0.0417037	0.950238	0.86607	1.04259
eqtl-a-ENSG00000158859	ADAMTS4	ebi-a-GCST90000512	Frozen shoulder	Wald ratio	1	0.0537685	0.222902	0.809384	-0.383119	0.490657	1.05524	0.681731	1.63339
eqtl-a-ENSG00000157570	TSPAN18	ebi-a-GCST90000512	Frozen shoulder	Weighted median	4	0.149845	0.0949059	0.114363	-0.0361704	0.335861	1.16165	0.964476	1.39914
eqtl-a-ENSG00000157570	TSPAN18	ebi-a-GCST90000512	Frozen shoulder	MR Egger	4	0.413791	0.218193	0.198355	-0.0138671	0.841448	1.51254	0.986229	2.31972
eqtl-a-ENSG00000157570	TSPAN18	ebi-a-GCST90000512	Frozen shoulder	Inverse variance weighted	4	0.148224	0.0786859	0.059599	-0.00599992	0.302449	1.15977	0.994018	1.35317
eqtl-a-ENSG00000156453	PCDH1	ebi-a-GCST90000512	Frozen shoulder	Wald ratio	1	0.00426982	0.109847	0.968994	-0.21103	0.21957	1.00428	0.80975	1.24554
eqtl-a-ENSG00000154928	EPHB1	ebi-a-GCST90000512	Frozen shoulder	Weighted median	10	0.0113472	0.0270856	0.675262	-0.0417405	0.0644349	1.01141	0.959119	1.06656
eqtl-a-ENSG00000154928	EPHB1	ebi-a-GCST90000512	Frozen shoulder	MR Egger	10	-0.0015766	0.0399942	0.969521	-0.0799653	0.0768121	0.998425	0.923148	1.07984
eqtl-a-ENSG00000154928	EPHB1	ebi-a-GCST90000512	Frozen shoulder	Inverse variance weighted	10	0.0182482	0.0241252	0.449412	-0.0290372	0.0655337	1.01842	0.97138	1.06773
eqtl-a-ENSG00000154734	ADAMTS1	ebi-a-GCST90000512	Frozen shoulder	Weighted median	4	0.135579	0.0394148	0.000582144	0.0583261	0.212832	1.1452	1.06006	1.23718
eqtl-a-ENSG00000154734	ADAMTS1	ebi-a-GCST90000512	Frozen shoulder	MR Egger	4	0.199561	0.0553605	0.0690783	0.0910541	0.308067	1.22087	1.09533	1.36079
eqtl-a-ENSG00000154734	ADAMTS1	ebi-a-GCST90000512	Frozen shoulder	Inverse variance weighted	4	0.1165	0.0506873	0.0215386	0.017153	0.215847	1.12356	1.0173	1.24091
eqtl-a-ENSG00000154217	PITPNC1	ebi-a-GCST90000512	Frozen shoulder	Weighted median	3	-0.0590175	0.041211	0.152121	-0.139791	0.0217562	0.94269	0.86954	1.02199
eqtl-a-ENSG00000154217	PITPNC1	ebi-a-GCST90000512	Frozen shoulder	MR Egger	3	-0.0584821	0.0720242	0.565824	-0.19965	0.0826854	0.943195	0.819018	1.0862
eqtl-a-ENSG00000154217	PITPNC1	ebi-a-GCST90000512	Frozen shoulder	Inverse variance weighted	3	-0.0588683	0.0391183	0.132356	-0.13554	0.0178037	0.942831	0.873244	1.01796
eqtl-a-ENSG00000153234	NR4A2	ebi-a-GCST90000512	Frozen shoulder	Wald ratio	1	0.250357	0.11575	0.0305485	0.0234863	0.477227	1.28448	1.02376	1.6116
eqtl-a-ENSG00000151692	RNF144A	ebi-a-GCST90000512	Frozen shoulder	Weighted median	3	0.00540342	0.0773224	0.944288	-0.146149	0.156955	1.00542	0.864029	1.16994
eqtl-a-ENSG00000151692	RNF144A	ebi-a-GCST90000512	Frozen shoulder	MR Egger	3	0.246627	0.354322	0.612889	-0.447844	0.941098	1.2797	0.639004	2.56279
eqtl-a-ENSG00000151692	RNF144A	ebi-a-GCST90000512	Frozen shoulder	Inverse variance weighted	3	-0.00685437	0.0724112	0.924586	-0.14878	0.135072	0.993169	0.861758	1.14462
eqtl-a-ENSG00000151067	CACNA1C	ebi-a-GCST90000512	Frozen shoulder	Wald ratio	1	0.128236	0.212667	0.546515	-0.288591	0.545064	1.13682	0.749318	1.72472
eqtl-a-ENSG00000149294	NCAM1	ebi-a-GCST90000512	Frozen shoulder	Weighted median	5	0.0060568	0.039082	0.87684	-0.0705439	0.0826575	1.00608	0.931887	1.08617
eqtl-a-ENSG00000149294	NCAM1	ebi-a-GCST90000512	Frozen shoulder	MR Egger	5	-0.0106367	0.0596455	0.869825	-0.127542	0.106269	0.98942	0.880256	1.11212
eqtl-a-ENSG00000149294	NCAM1	ebi-a-GCST90000512	Frozen shoulder	Inverse variance weighted	5	0.0154899	0.043901	0.72421	-0.070556	0.101536	1.01561	0.931876	1.10687
eqtl-a-ENSG00000148848	ADAM12	ebi-a-GCST90000512	Frozen shoulder	Inverse variance weighted	2	-0.0510998	0.0595398	0.390757	-0.167798	0.0655983	0.950184	0.845525	1.0678
eqtl-a-ENSG00000147889	ADAM12	ebi-a-GCST90000512	Frozen shoulder	Wald ratio	1	-0.0552999	0.205871	0.788226	-0.458806	0.348207	0.946201	0.632038	1.41653
eqtl-a-ENSG00000145423	SFRP2	ebi-a-GCST90000512	Frozen shoulder	Weighted median	4	-0.0496534	0.055057	0.367134	-0.157565	0.0582583	0.951559	0.854221	1.05999
eqtl-a-ENSG00000145423	SFRP2	ebi-a-GCST90000512	Frozen shoulder	MR Egger	4	-0.143144	0.118222	0.349636	-0.374859	0.0885715	0.86663	0.687386	1.09261
eqtl-a-ENSG00000145423	SFRP2	ebi-a-GCST90000512	Frozen shoulder	Inverse variance weighted	4	-0.0231254	0.0514123	0.652852	-0.123893	0.0776427	0.97714	0.883474	1.08074
eqtl-a-ENSG00000143869	GDF7	ebi-a-GCST90000512	Frozen shoulder	Wald ratio	1	0.0355821	0.0879335	0.685737	-0.136768	0.207932	1.03622	0.872173	1.23113
eqtl-a-ENSG00000143387	CTSK	ebi-a-GCST90000512	Frozen shoulder	Weighted median	5	-0.00825237	0.0224924	0.713697	-0.0523375	0.0358328	0.991782	0.949008	1.03648
eqtl-a-ENSG00000143387	CTSK	ebi-a-GCST90000512	Frozen shoulder	MR Egger	5	0.0215975	0.0622853	0.751675	-0.100482	0.143677	1.02183	0.904402	1.15451
eqtl-a-ENSG00000143387	CTSK	ebi-a-GCST90000512	Frozen shoulder	Inverse variance weighted	5	-0.0102584	0.0213619	0.631072	-0.0521278	0.031611	0.989794	0.949208	1.03212
eqtl-a-ENSG00000143333	RGS16	ebi-a-GCST90000512	Frozen shoulder	Wald ratio	1	0.0842993	0.114107	0.460044	-0.139351	0.307949	1.08795	0.869923	1.36063
eqtl-a-ENSG00000143320	CRABP2	ebi-a-GCST90000512	Frozen shoulder	Inverse variance weighted	2	-0.0872462	0.0477303	0.0675646	-0.180797	0.00630516	0.916451	0.834604	1.00633
eqtl-a-ENSG00000140511	HAPLN3	ebi-a-GCST90000512	Frozen shoulder	Weighted median	5	-0.0285901	0.0920391	0.756082	-0.208987	0.151807	0.971815	0.811406	1.16394
eqtl-a-ENSG00000140511	HAPLN3	ebi-a-GCST90000512	Frozen shoulder	MR Egger	5	-0.188671	0.320818	0.597808	-0.817474	0.440132	0.828059	0.441546	1.55291
eqtl-a-ENSG00000140511	HAPLN3	ebi-a-GCST90000512	Frozen shoulder	Inverse variance weighted	5	-0.00550032	0.0786859	0.944271	-0.159725	0.148724	0.994515	0.852378	1.16035
eqtl-a-ENSG00000140416	TPM1	ebi-a-GCST90000512	Frozen shoulder	Weighted median	4	-0.0451837	0.0319193	0.156903	-0.107745	0.017378	0.955822	0.897856	1.01753
eqtl-a-ENSG00000140416	TPM1	ebi-a-GCST90000512	Frozen shoulder	MR Egger	4	-0.0607198	0.0859669	0.553186	-0.229215	0.107775	0.941087	0.795158	1.1138
eqtl-a-ENSG00000140416	TPM1	ebi-a-GCST90000512	Frozen shoulder	Inverse variance weighted	4	-0.0481986	0.0437788	0.270915	-0.134005	0.0376078	0.952945	0.874586	1.03832
eqtl-a-ENSG00000140022	STON2	ebi-a-GCST90000512	Frozen shoulder	Wald ratio	1	0.0638332	0.155464	0.681368	-0.240877	0.368543	1.06591	0.785939	1.44563
eqtl-a-ENSG00000139998	RAB15	ebi-a-GCST90000512	Frozen shoulder	Weighted median	3	-0.0812313	0.0378968	0.0320739	-0.155509	-0.0069536	0.92198	0.855979	0.993071
eqtl-a-ENSG00000139998	RAB15	ebi-a-GCST90000512	Frozen shoulder	MR Egger	3	-0.073928	0.0505102	0.381581	-0.172928	0.0250721	0.928739	0.841198	1.02539
eqtl-a-ENSG00000139998	RAB15	ebi-a-GCST90000512	Frozen shoulder	Inverse variance weighted	3	-0.081765	0.0357283	0.0221071	-0.151792	-0.0117376	0.921489	0.859167	0.988331
eqtl-a-ENSG00000139289	PHLDA1	ebi-a-GCST90000512	Frozen shoulder	Wald ratio	1	-0.233941	0.202777	0.248627	-0.631384	0.163501	0.791408	0.531855	1.17763
eqtl-a-ENSG00000138835	RGS3	ebi-a-GCST90000512	Frozen shoulder	Wald ratio	1	-0.0285288	0.0478139	0.550732	-0.122244	0.0651864	0.971874	0.884932	1.06736
eqtl-a-ENSG00000138795	LEF1	ebi-a-GCST90000512	Frozen shoulder	Weighted median	7	0.0103424	0.100696	0.918194	-0.187022	0.207706	1.0104	0.829426	1.23085
eqtl-a-ENSG00000138795	LEF1	ebi-a-GCST90000512	Frozen shoulder	MR Egger	7	-0.275983	0.473294	0.585127	-1.20364	0.651673	0.758826	0.3001	1.91875
eqtl-a-ENSG00000138795	LEF1	ebi-a-GCST90000512	Frozen shoulder	Inverse variance weighted	7	0.0641809	0.0887372	0.469515	-0.109744	0.238106	1.06629	0.896063	1.26884
eqtl-a-ENSG00000137801	THBS1	ebi-a-GCST90000512	Frozen shoulder	Weighted median	11	0.0297868	0.0246847	0.227551	-0.0185952	0.0781689	1.03023	0.981577	1.08131
eqtl-a-ENSG00000137801	THBS1	ebi-a-GCST90000512	Frozen shoulder	MR Egger	11	-0.00302158	0.034605	0.932332	-0.0708474	0.0648042	0.996983	0.931604	1.06695
eqtl-a-ENSG00000137801	THBS1	ebi-a-GCST90000512	Frozen shoulder	Inverse variance weighted	11	0.0230441	0.0189024	0.222804	-0.0140047	0.0600929	1.02331	0.986093	1.06194
eqtl-a-ENSG00000137672	TRPC6	ebi-a-GCST90000512	Frozen shoulder	Inverse variance weighted	2	0.00455143	0.0434164	0.916509	-0.0805446	0.0896475	1.00456	0.922614	1.09379
eqtl-a-ENSG00000137507	LRRC32	ebi-a-GCST90000512	Frozen shoulder	Wald ratio	1	-0.293028	0.182676	0.108695	-0.651073	0.0650172	0.746001	0.521486	1.06718
eqtl-a-ENSG00000137285	TUBB2B	ebi-a-GCST90000512	Frozen shoulder	Wald ratio	1	-0.0516989	0.069809	0.45895	-0.188524	0.0851267	0.949615	0.82818	1.08885
eqtl-a-ENSG00000136244	IL6	ebi-a-GCST90000512	Frozen shoulder	Wald ratio	1	-0.108727	0.120782	0.368015	-0.34546	0.128005	0.896975	0.707895	1.13656
eqtl-a-ENSG00000135919	SERPINE2	ebi-a-GCST90000512	Frozen shoulder	Weighted median	5	-0.0277577	0.0300912	0.356293	-0.0867365	0.0312211	0.972624	0.916919	1.03171
eqtl-a-ENSG00000135919	SERPINE2	ebi-a-GCST90000512	Frozen shoulder	MR Egger	5	-0.056064	0.04994	0.343336	-0.153946	0.0418184	0.945479	0.857318	1.04271
eqtl-a-ENSG00000135919	SERPINE2	ebi-a-GCST90000512	Frozen shoulder	Inverse variance weighted	5	-0.0295004	0.0289568	0.308311	-0.0862557	0.0272549	0.97093	0.91736	1.02763
eqtl-a-ENSG00000135414	GDF11	ebi-a-GCST90000512	Frozen shoulder	Wald ratio	1	-0.112287	0.145468	0.440174	-0.397405	0.172831	0.893788	0.672062	1.18867
eqtl-a-ENSG00000135074	ADAM19	ebi-a-GCST90000512	Frozen shoulder	Weighted median	3	-0.00914077	0.0648734	0.887948	-0.136293	0.118011	0.990901	0.872587	1.12526
eqtl-a-ENSG00000135074	ADAM19	ebi-a-GCST90000512	Frozen shoulder	MR Egger	3	0.0989776	0.477527	0.869889	-0.836975	1.03493	1.10404	0.433018	2.81491
eqtl-a-ENSG00000135074	ADAM19	ebi-a-GCST90000512	Frozen shoulder	Inverse variance weighted	3	0.0123639	0.0629451	0.844279	-0.111009	0.135736	1.01244	0.894931	1.14538
eqtl-a-ENSG00000134775	FHOD3	ebi-a-GCST90000512	Frozen shoulder	Wald ratio	1	-0.0205297	0.130245	0.874753	-0.27581	0.23475	0.97968	0.758957	1.26459
eqtl-a-ENSG00000134247	PTGFRN	ebi-a-GCST90000512	Frozen shoulder	Weighted median	3	-0.0149638	0.0606046	0.804979	-0.133749	0.103821	0.985148	0.87481	1.1094
eqtl-a-ENSG00000134247	PTGFRN	ebi-a-GCST90000512	Frozen shoulder	MR Egger	3	-0.0200075	0.12058	0.895321	-0.256345	0.21633	0.980191	0.773875	1.24151
eqtl-a-ENSG00000134247	PTGFRN	ebi-a-GCST90000512	Frozen shoulder	Inverse variance weighted	3	-0.0258967	0.056435	0.646324	-0.136509	0.084716	0.974436	0.872398	1.08841
eqtl-a-ENSG00000134013	LOXL2	ebi-a-GCST90000512	Frozen shoulder	Weighted median	3	-0.00425461	0.0385944	0.91222	-0.0798996	0.0713904	0.995754	0.923209	1.074
eqtl-a-ENSG00000134013	LOXL2	ebi-a-GCST90000512	Frozen shoulder	MR Egger	3	0.0522135	0.122364	0.743242	-0.18762	0.292047	1.0536	0.82893	1.33917
eqtl-a-ENSG00000134013	LOXL2	ebi-a-GCST90000512	Frozen shoulder	Inverse variance weighted	3	-0.00787997	0.0373001	0.832686	-0.0809882	0.0652283	0.992151	0.922205	1.0674
eqtl-a-ENSG00000133466	C1QTNF6	ebi-a-GCST90000512	Frozen shoulder	Inverse variance weighted	2	0.0215757	0.0271077	0.426076	-0.0315554	0.0747067	1.02181	0.968937	1.07757
eqtl-a-ENSG00000133048	CHI3L1	ebi-a-GCST90000512	Frozen shoulder	Weighted median	10	-0.0410142	0.0235534	0.0816261	-0.0871789	0.00515048	0.959816	0.916513	1.00516
eqtl-a-ENSG00000133048	CHI3L1	ebi-a-GCST90000512	Frozen shoulder	MR Egger	10	-0.0402725	0.0403607	0.347589	-0.119379	0.0388344	0.960528	0.887471	1.0396
eqtl-a-ENSG00000133048	CHI3L1	ebi-a-GCST90000512	Frozen shoulder	Inverse variance weighted	10	-0.0346541	0.0220243	0.115615	-0.0778218	0.00851352	0.965939	0.925129	1.00855
eqtl-a-ENSG00000132386	SERPINF1	ebi-a-GCST90000512	Frozen shoulder	Weighted median	4	0.0522851	0.0617382	0.39706	-0.0687218	0.173292	1.05368	0.933586	1.18921
eqtl-a-ENSG00000132386	SERPINF1	ebi-a-GCST90000512	Frozen shoulder	MR Egger	4	-0.0263311	0.174714	0.894032	-0.368771	0.316109	0.974013	0.691584	1.37178
eqtl-a-ENSG00000132386	SERPINF1	ebi-a-GCST90000512	Frozen shoulder	Inverse variance weighted	4	0.0687186	0.0550658	0.212054	-0.0392103	0.176647	1.07113	0.961549	1.19321
eqtl-a-ENSG00000131097	HIGD1B	ebi-a-GCST90000512	Frozen shoulder	Wald ratio	1	-0.227995	0.190658	0.231763	-0.601684	0.145695	0.796129	0.547888	1.15684
eqtl-a-ENSG00000130635	COL5A1	ebi-a-GCST90000512	Frozen shoulder	Wald ratio	1	0.0162255	0.114844	0.887646	-0.208868	0.241319	1.01636	0.811503	1.27293
eqtl-a-ENSG00000130513	GDF15	ebi-a-GCST90000512	Frozen shoulder	Wald ratio	1	-0.121724	0.0587574	0.0382999	-0.236888	-0.00655913	0.885393	0.78908	0.993462
eqtl-a-ENSG00000130508	PXDN	ebi-a-GCST90000512	Frozen shoulder	Weighted median	4	0.000682933	0.026765	0.979643	-0.0517764	0.0531423	1.00068	0.949541	1.05458
eqtl-a-ENSG00000130508	PXDN	ebi-a-GCST90000512	Frozen shoulder	MR Egger	4	0.0822067	0.0560005	0.279831	-0.0275542	0.191968	1.08568	0.972822	1.21163
eqtl-a-ENSG00000130508	PXDN	ebi-a-GCST90000512	Frozen shoulder	Inverse variance weighted	4	0.00234246	0.0278414	0.932949	-0.0522267	0.0569116	1.00235	0.949114	1.05856
eqtl-a-ENSG00000130300	PLVAP	ebi-a-GCST90000512	Frozen shoulder	Weighted median	7	0.0180106	0.0649863	0.78167	-0.109363	0.145384	1.01817	0.896405	1.15648
eqtl-a-ENSG00000130300	PLVAP	ebi-a-GCST90000512	Frozen shoulder	MR Egger	7	0.00941378	0.170216	0.958037	-0.32421	0.343037	1.00946	0.723099	1.40922
eqtl-a-ENSG00000130300	PLVAP	ebi-a-GCST90000512	Frozen shoulder	Inverse variance weighted	7	0.0334296	0.0506729	0.509437	-0.0658892	0.132748	1.03399	0.936235	1.14196
eqtl-a-ENSG00000128656	CHN1	ebi-a-GCST90000512	Frozen shoulder	Weighted median	6	0.0579449	0.0275499	0.0354421	0.0039471	0.111943	1.05966	1.00395	1.11845
eqtl-a-ENSG00000128656	CHN1	ebi-a-GCST90000512	Frozen shoulder	MR Egger	6	0.077735	0.0387263	0.115154	0.00183142	0.153639	1.08084	1.00183	1.16607
eqtl-a-ENSG00000128656	CHN1	ebi-a-GCST90000512	Frozen shoulder	Inverse variance weighted	6	0.0473553	0.0256821	0.065197	-0.00298156	0.0976921	1.04849	0.997023	1.10262
eqtl-a-ENSG00000128578	STRIP2	ebi-a-GCST90000512	Frozen shoulder	Wald ratio	1	0.0679886	0.165585	0.681368	-0.256557	0.392534	1.07035	0.773711	1.48073
eqtl-a-ENSG00000128016	ZFP36	ebi-a-GCST90000512	Frozen shoulder	Wald ratio	1	-0.203724	0.131026	0.119985	-0.460535	0.0530867	0.815687	0.630946	1.05452
eqtl-a-ENSG00000127533	F2RL3	ebi-a-GCST90000512	Frozen shoulder	Weighted median	4	0.0299852	0.0582619	0.606789	-0.0842081	0.144179	1.03044	0.91924	1.15509
eqtl-a-ENSG00000127533	F2RL3	ebi-a-GCST90000512	Frozen shoulder	MR Egger	4	-0.142308	0.144574	0.428729	-0.425673	0.141056	0.867354	0.65333	1.15149
eqtl-a-ENSG00000127533	F2RL3	ebi-a-GCST90000512	Frozen shoulder	Inverse variance weighted	4	0.0619078	0.0525689	0.238936	-0.0411273	0.164943	1.06386	0.959707	1.17933
eqtl-a-ENSG00000125740	FOSB	ebi-a-GCST90000512	Frozen shoulder	Inverse variance weighted	2	0.0209201	0.115217	0.855919	-0.204904	0.246745	1.02114	0.814725	1.27985
eqtl-a-ENSG00000124813	RUNX2	ebi-a-GCST90000512	Frozen shoulder	Weighted median	4	0.0440839	0.0705104	0.531832	-0.0941164	0.182284	1.04507	0.910177	1.19996
eqtl-a-ENSG00000124813	RUNX2	ebi-a-GCST90000512	Frozen shoulder	MR Egger	4	0.0114781	0.232931	0.965177	-0.445066	0.468022	1.01154	0.640782	1.59683
eqtl-a-ENSG00000124813	RUNX2	ebi-a-GCST90000512	Frozen shoulder	Inverse variance weighted	4	0.0454273	0.0947098	0.631478	-0.140204	0.231058	1.04647	0.869181	1.25993
eqtl-a-ENSG00000124762	CDKN1A	ebi-a-GCST90000512	Frozen shoulder	Weighted median	9	0.00248891	0.0441857	0.95508	-0.0841151	0.0890929	1.00249	0.919325	1.09318
eqtl-a-ENSG00000124762	CDKN1A	ebi-a-GCST90000512	Frozen shoulder	MR Egger	9	-0.0459659	0.0710422	0.538248	-0.185209	0.0932768	0.955074	0.830931	1.09777
eqtl-a-ENSG00000124762	CDKN1A	ebi-a-GCST90000512	Frozen shoulder	Inverse variance weighted	9	0.000559806	0.0352771	0.987339	-0.0685833	0.0697029	1.00056	0.933716	1.07219
eqtl-a-ENSG00000123500	COL10A1	ebi-a-GCST90000512	Frozen shoulder	Inverse variance weighted	2	-0.133464	0.109707	0.223773	-0.34849	0.0815609	0.875059	0.705753	1.08498
eqtl-a-ENSG00000122877	EGR2	ebi-a-GCST90000512	Frozen shoulder	Inverse variance weighted	2	-0.0283095	0.136529	0.835735	-0.295905	0.239286	0.972087	0.743858	1.27034
eqtl-a-ENSG00000122679	RAMP3	ebi-a-GCST90000512	Frozen shoulder	Inverse variance weighted	2	0.0154978	0.0373129	0.677889	-0.0576355	0.0886311	1.01562	0.943994	1.09268
eqtl-a-ENSG00000120738	EGR1	ebi-a-GCST90000512	Frozen shoulder	Wald ratio	1	0.113759	0.196006	0.561653	-0.270412	0.49793	1.12048	0.763065	1.64531
eqtl-a-ENSG00000120278	PLEKHG1	ebi-a-GCST90000512	Frozen shoulder	Wald ratio	1	0.132388	0.177262	0.455155	-0.215045	0.47982	1.14155	0.806505	1.61578
eqtl-a-ENSG00000120129	DUSP1	ebi-a-GCST90000512	Frozen shoulder	Wald ratio	1	0.102228	0.120471	0.396123	-0.133896	0.338351	1.10764	0.874681	1.40263
eqtl-a-ENSG00000119714	GPR68	ebi-a-GCST90000512	Frozen shoulder	Inverse variance weighted	2	0.0678536	0.0466376	0.145694	-0.0235561	0.159263	1.07021	0.976719	1.17265
eqtl-a-ENSG00000119699	TGFB3	ebi-a-GCST90000512	Frozen shoulder	Inverse variance weighted	2	-0.133367	0.0483174	0.00577613	-0.228069	-0.0386648	0.875144	0.796069	0.962073
eqtl-a-ENSG00000118785	SPP1	ebi-a-GCST90000512	Frozen shoulder	Weighted median	8	-0.00900495	0.0229976	0.695384	-0.0540803	0.0360704	0.991035	0.947356	1.03673
eqtl-a-ENSG00000118785	SPP1	ebi-a-GCST90000512	Frozen shoulder	MR Egger	8	-0.0229851	0.0323061	0.503497	-0.086305	0.0403348	0.977277	0.917314	1.04116
eqtl-a-ENSG00000118785	SPP1	ebi-a-GCST90000512	Frozen shoulder	Inverse variance weighted	8	-0.00222475	0.0204624	0.913422	-0.0423311	0.0378816	0.997778	0.958552	1.03861
eqtl-a-ENSG00000116962	NID1	ebi-a-GCST90000512	Frozen shoulder	Weighted median	3	-0.045421	0.0700936	0.516982	-0.182805	0.0919625	0.955595	0.832931	1.09632
eqtl-a-ENSG00000116962	NID1	ebi-a-GCST90000512	Frozen shoulder	MR Egger	3	-0.0789657	0.211368	0.772385	-0.493246	0.335315	0.924072	0.610641	1.39838
eqtl-a-ENSG00000116962	NID1	ebi-a-GCST90000512	Frozen shoulder	Inverse variance weighted	3	-0.0588078	0.0660751	0.373458	-0.188315	0.0706993	0.942888	0.828354	1.07326
eqtl-a-ENSG00000116157	GPX7	ebi-a-GCST90000512	Frozen shoulder	Weighted median	3	0.116378	0.0473239	0.0139254	0.0236232	0.209133	1.12342	1.0239	1.23261
eqtl-a-ENSG00000116157	GPX7	ebi-a-GCST90000512	Frozen shoulder	MR Egger	3	0.171288	0.0775687	0.270707	0.0192538	0.323323	1.18683	1.01944	1.38171
eqtl-a-ENSG00000116157	GPX7	ebi-a-GCST90000512	Frozen shoulder	Inverse variance weighted	3	0.10904	0.0457924	0.0172575	0.0192866	0.198793	1.11521	1.01947	1.21993
eqtl-a-ENSG00000113140	SPARC	ebi-a-GCST90000512	Frozen shoulder	Weighted median	14	0.0178168	0.0301616	0.554714	-0.0413	0.0769337	1.01798	0.959541	1.07997
eqtl-a-ENSG00000113140	SPARC	ebi-a-GCST90000512	Frozen shoulder	MR Egger	14	0.0649454	0.0440918	0.166502	-0.0214746	0.151365	1.0671	0.978754	1.16342
eqtl-a-ENSG00000113140	SPARC	ebi-a-GCST90000512	Frozen shoulder	Inverse variance weighted	14	0.013599	0.024589	0.580227	-0.0345953	0.0617934	1.01369	0.965996	1.06374
eqtl-a-ENSG00000113083	LOX	ebi-a-GCST90000512	Frozen shoulder	Wald ratio	1	0.131044	0.171687	0.445299	-0.205462	0.467551	1.14002	0.814271	1.59608
eqtl-a-ENSG00000112655	PTK7	ebi-a-GCST90000512	Frozen shoulder	Weighted median	3	0.0120607	0.055443	0.827792	-0.0966075	0.120729	1.01213	0.907912	1.12832
eqtl-a-ENSG00000112655	PTK7	ebi-a-GCST90000512	Frozen shoulder	MR Egger	3	-0.0310936	0.0892127	0.786498	-0.205951	0.143763	0.969385	0.813873	1.15461
eqtl-a-ENSG00000112655	PTK7	ebi-a-GCST90000512	Frozen shoulder	Inverse variance weighted	3	0.0149153	0.0533762	0.779909	-0.089702	0.119533	1.01503	0.914204	1.12697
eqtl-a-ENSG00000108700	CCL8	ebi-a-GCST90000512	Frozen shoulder	Inverse variance weighted	2	-0.177411	0.139682	0.204046	-0.451187	0.0963655	0.837436	0.636872	1.10116
eqtl-a-ENSG00000108551	RASD1	ebi-a-GCST90000512	Frozen shoulder	Inverse variance weighted	2	-0.0444259	0.0803263	0.580217	-0.201865	0.113014	0.956546	0.817205	1.11965
eqtl-a-ENSG00000107731	UNC5B	ebi-a-GCST90000512	Frozen shoulder	Wald ratio	1	-0.00872741	0.028674	0.760848	-0.0649284	0.0474736	0.991311	0.937135	1.04862
eqtl-a-ENSG00000106624	AEBP1	ebi-a-GCST90000512	Frozen shoulder	Weighted median	3	0.0669324	0.0515939	0.194531	-0.0341917	0.168056	1.06922	0.966386	1.183
eqtl-a-ENSG00000106624	AEBP1	ebi-a-GCST90000512	Frozen shoulder	MR Egger	3	0.169622	0.0957016	0.327022	-0.0179534	0.357197	1.18486	0.982207	1.42932
eqtl-a-ENSG00000106624	AEBP1	ebi-a-GCST90000512	Frozen shoulder	Inverse variance weighted	3	0.0674218	0.0499996	0.177515	-0.0305774	0.165421	1.06975	0.969885	1.17989
eqtl-a-ENSG00000106537	TSPAN13	ebi-a-GCST90000512	Frozen shoulder	Weighted median	8	-0.117114	0.0715631	0.101733	-0.257377	0.0231498	0.889484	0.773076	1.02342
eqtl-a-ENSG00000106537	TSPAN13	ebi-a-GCST90000512	Frozen shoulder	MR Egger	8	-0.0409882	0.192542	0.83847	-0.41837	0.336394	0.95984	0.658119	1.39989
eqtl-a-ENSG00000106537	TSPAN13	ebi-a-GCST90000512	Frozen shoulder	Inverse variance weighted	8	-0.102767	0.0556282	0.0646917	-0.211798	0.00626471	0.902338	0.809128	1.00628
eqtl-a-ENSG00000106236	NPTX2	ebi-a-GCST90000512	Frozen shoulder	Inverse variance weighted	2	-0.133329	0.113323	0.239379	-0.355443	0.0887839	0.875177	0.700863	1.09284
eqtl-a-ENSG00000104951	IL4I1	ebi-a-GCST90000512	Frozen shoulder	Wald ratio	1	-0.115534	0.167806	0.491139	-0.444435	0.213366	0.89089	0.641186	1.23784
eqtl-a-ENSG00000104267	CA2	ebi-a-GCST90000512	Frozen shoulder	Weighted median	8	-0.0204846	0.0270173	0.448328	-0.0734385	0.0324692	0.979724	0.929193	1.033
eqtl-a-ENSG00000104267	CA2	ebi-a-GCST90000512	Frozen shoulder	MR Egger	8	-0.0149744	0.0362873	0.694195	-0.0860976	0.0561488	0.985137	0.917505	1.05776
eqtl-a-ENSG00000104267	CA2	ebi-a-GCST90000512	Frozen shoulder	Inverse variance weighted	8	-0.0205461	0.0251511	0.413982	-0.0698423	0.0287501	0.979664	0.932541	1.02917
eqtl-a-ENSG00000103888	CEMIP	ebi-a-GCST90000512	Frozen shoulder	Inverse variance weighted	2	0.111469	0.11998	0.352854	-0.123691	0.346629	1.11792	0.883653	1.41429
eqtl-a-ENSG00000103257	SLC7A5	ebi-a-GCST90000512	Frozen shoulder	Weighted median	6	0.00605633	0.0507563	0.90502	-0.093426	0.105539	1.00607	0.910805	1.11131
eqtl-a-ENSG00000103257	SLC7A5	ebi-a-GCST90000512	Frozen shoulder	MR Egger	6	0.00390249	0.108023	0.972913	-0.207823	0.215628	1.00391	0.812351	1.24064
eqtl-a-ENSG00000103257	SLC7A5	ebi-a-GCST90000512	Frozen shoulder	Inverse variance weighted	6	0.00145074	0.0428953	0.97302	-0.082624	0.0855254	1.00145	0.920697	1.08929
eqtl-a-ENSG00000103196	CRISPLD2	ebi-a-GCST90000512	Frozen shoulder	Weighted median	6	0.0158066	0.0227616	0.487406	-0.0288062	0.0604194	1.01593	0.971605	1.06228
eqtl-a-ENSG00000103196	CRISPLD2	ebi-a-GCST90000512	Frozen shoulder	MR Egger	6	-0.0179579	0.0384929	0.665115	-0.093404	0.0574882	0.982202	0.910825	1.05917
eqtl-a-ENSG00000103196	CRISPLD2	ebi-a-GCST90000512	Frozen shoulder	Inverse variance weighted	6	0.0226084	0.0205332	0.270868	-0.0176367	0.0628535	1.02287	0.982518	1.06487
eqtl-a-ENSG00000101447	FAM83D	ebi-a-GCST90000512	Frozen shoulder	Wald ratio	1	0.0321459	0.0699897	0.646022	-0.105034	0.169326	1.03267	0.900294	1.18451
eqtl-a-ENSG00000100985	MMP9	ebi-a-GCST90000512	Frozen shoulder	Weighted median	8	-0.00331103	0.049802	0.946993	-0.100923	0.0943009	0.996694	0.904003	1.09889
eqtl-a-ENSG00000100985	MMP9	ebi-a-GCST90000512	Frozen shoulder	MR Egger	8	-0.0425684	0.0808023	0.617218	-0.200941	0.115804	0.958325	0.817961	1.12278
eqtl-a-ENSG00000100985	MMP9	ebi-a-GCST90000512	Frozen shoulder	Inverse variance weighted	8	0.0195546	0.0397059	0.622376	-0.058269	0.0973782	1.01975	0.943396	1.10228
eqtl-a-ENSG00000100385	IL2RB	ebi-a-GCST90000512	Frozen shoulder	Weighted median	6	-0.0267146	0.0791811	0.735826	-0.18191	0.12848	0.973639	0.833677	1.1371
eqtl-a-ENSG00000100385	IL2RB	ebi-a-GCST90000512	Frozen shoulder	MR Egger	6	0.0517803	0.463525	0.916435	-0.856729	0.960289	1.05314	0.424549	2.61245
eqtl-a-ENSG00000100385	IL2RB	ebi-a-GCST90000512	Frozen shoulder	Inverse variance weighted	6	0.000667978	0.0636188	0.991623	-0.124025	0.125361	1.00067	0.883358	1.13356
eqtl-a-ENSG00000099953	MMP11	ebi-a-GCST90000512	Frozen shoulder	Wald ratio	1	0.072959	0.0807556	0.366285	-0.0853221	0.23124	1.07569	0.918217	1.26016
eqtl-a-ENSG00000095739	BAMBI	ebi-a-GCST90000512	Frozen shoulder	Weighted median	9	0.015879	0.0275985	0.565049	-0.038214	0.069972	1.01601	0.962507	1.07248
eqtl-a-ENSG00000095739	BAMBI	ebi-a-GCST90000512	Frozen shoulder	MR Egger	9	0.00617262	0.03839	0.876803	-0.0690719	0.0814171	1.00619	0.93326	1.08482
eqtl-a-ENSG00000095739	BAMBI	ebi-a-GCST90000512	Frozen shoulder	Inverse variance weighted	9	0.0221195	0.0256481	0.388454	-0.0281507	0.0723898	1.02237	0.972242	1.07507
eqtl-a-ENSG00000095397	WHRN	ebi-a-GCST90000512	Frozen shoulder	Wald ratio	1	-0.270742	0.163447	0.09763	-0.591097	0.0496137	0.762813	0.553719	1.05087
eqtl-a-ENSG00000090924	PLEKHG2	ebi-a-GCST90000512	Frozen shoulder	Wald ratio	1	-0.0371811	0.119589	0.755871	-0.271575	0.197213	0.963502	0.762178	1.218
eqtl-a-ENSG00000088882	CPXM1	ebi-a-GCST90000512	Frozen shoulder	Inverse variance weighted	2	-0.067046	0.0983733	0.495526	-0.259858	0.125766	0.935152	0.771161	1.13402
eqtl-a-ENSG00000088881	EBF4	ebi-a-GCST90000512	Frozen shoulder	Wald ratio	1	-0.0900347	0.170512	0.597481	-0.424238	0.244168	0.913899	0.654268	1.27656
eqtl-a-ENSG00000088826	SMOX	ebi-a-GCST90000512	Frozen shoulder	Weighted median	11	0.0502392	0.0264007	0.057047	-0.00150613	0.101985	1.05152	0.998495	1.10737
eqtl-a-ENSG00000088826	SMOX	ebi-a-GCST90000512	Frozen shoulder	MR Egger	11	0.0741669	0.0355977	0.0668877	0.00439529	0.143938	1.07699	1.0044	1.15481
eqtl-a-ENSG00000088826	SMOX	ebi-a-GCST90000512	Frozen shoulder	Inverse variance weighted	11	0.0358683	0.0231211	0.120824	-0.00944907	0.0811856	1.03652	0.990595	1.08457
eqtl-a-ENSG00000087303	NID2	ebi-a-GCST90000512	Frozen shoulder	Wald ratio	1	0.0578703	0.122201	0.635809	-0.181643	0.297384	1.05958	0.833899	1.34633
eqtl-a-ENSG00000087116	ADAMTS2	ebi-a-GCST90000512	Frozen shoulder	Wald ratio	1	-0.0896172	0.0697505	0.198854	-0.226328	0.0470939	0.914281	0.797456	1.04822
eqtl-a-ENSG00000078053	AMPH	ebi-a-GCST90000512	Frozen shoulder	Wald ratio	1	-0.0731768	0.108566	0.500291	-0.285966	0.139612	0.929436	0.751288	1.14983
eqtl-a-ENSG00000071575	TRIB2	ebi-a-GCST90000512	Frozen shoulder	Weighted median	4	-0.0152535	0.0361306	0.672895	-0.0860694	0.0555624	0.984862	0.917531	1.05713
eqtl-a-ENSG00000071575	TRIB2	ebi-a-GCST90000512	Frozen shoulder	MR Egger	4	0.0157543	0.0617741	0.822528	-0.105323	0.136831	1.01588	0.900034	1.14663
eqtl-a-ENSG00000071575	TRIB2	ebi-a-GCST90000512	Frozen shoulder	Inverse variance weighted	4	-0.0273915	0.0322229	0.39529	-0.0905484	0.0357654	0.97298	0.91343	1.03641
eqtl-a-ENSG00000071054	MAP4K4	ebi-a-GCST90000512	Frozen shoulder	Wald ratio	1	0.155032	0.188898	0.411806	-0.215207	0.525271	1.1677	0.806374	1.69092
eqtl-a-ENSG00000064886	CHI3L2	ebi-a-GCST90000512	Frozen shoulder	Weighted median	5	0.0242181	0.0210779	0.250564	-0.0170946	0.0655307	1.02451	0.983051	1.06773
eqtl-a-ENSG00000064886	CHI3L2	ebi-a-GCST90000512	Frozen shoulder	MR Egger	5	0.026566	0.027584	0.406546	-0.0274986	0.0806307	1.02692	0.972876	1.08397
eqtl-a-ENSG00000064886	CHI3L2	ebi-a-GCST90000512	Frozen shoulder	Inverse variance weighted	5	0.0246116	0.0194814	0.206466	-0.0135718	0.0627951	1.02492	0.98652	1.06481
eqtl-a-ENSG00000064666	CNN2	ebi-a-GCST90000512	Frozen shoulder	Weighted median	7	0.0274689	0.0274909	0.317698	-0.0264132	0.0813509	1.02785	0.973933	1.08475
eqtl-a-ENSG00000064666	CNN2	ebi-a-GCST90000512	Frozen shoulder	MR Egger	7	0.00663356	0.0482194	0.895948	-0.0878766	0.101144	1.00666	0.915874	1.10644
eqtl-a-ENSG00000064666	CNN2	ebi-a-GCST90000512	Frozen shoulder	Inverse variance weighted	7	0.0257152	0.0257222	0.317442	-0.0247003	0.0761306	1.02605	0.975602	1.0791
eqtl-a-ENSG00000061337	LZTS1	ebi-a-GCST90000512	Frozen shoulder	Inverse variance weighted	2	-0.0469988	0.0439262	0.284642	-0.133094	0.0390966	0.954089	0.875383	1.03987
eqtl-a-ENSG00000057593	F7	ebi-a-GCST90000512	Frozen shoulder	Wald ratio	1	-0.261577	0.187327	0.162605	-0.628738	0.105584	0.769837	0.533264	1.11136
eqtl-a-ENSG00000046604	DSG2	ebi-a-GCST90000512	Frozen shoulder	Wald ratio	1	-0.164505	0.200324	0.411536	-0.557139	0.22813	0.848314	0.572845	1.25625
